# Supplementary material for: The genome of the sparganosis tapeworm Spirometra erinaceieuropaei isolated from the biopsy of a migrating brain lesion
Source: Genome Biol. 2014 Nov 21;15(11):510. doi: 10.1186/s13059-014-0510-3 (PMC4265353; doi:10.1186/s13059-014-0510-3)
Supplement: Additional file 3: — ComparaEnsembl GeneTree IDs and trees. GeneTree IDs and corresponding trees generated from the ComparaEnsembl clustering pipeline. [file 13059_2014_510_MOESM3_ESM.xlsx]

## Sheet: Compara Gene Tree List
GeneTree ID	GeneTree in .newick format (species prefix: SPER=Spirometra erinaceieuropaei, EmuJ=Echinococcus multilocularis, EgrG=Echinococcus granulosus, TsM=Taenia solium, HmN=Hymenolepis microstoma, csin=Clonorchis sinensis, Smp=Schistosoma mansoni, EKC=Crassostrea gigas and CapteP=Capitella teleta)
3	(((((((((((((((((TsM_001161800.1mRNA:0,TsM_000700900.1mRNA:0):0,(EgrG_000878500.1mRNA:0.00343,EmuJ_000878500.1mRNA:0.007539):0.031392):0.095407,HmN_000516500.1mRNA:0.149974):0.087487,((SPER_0001796301-mRNA-1:0,SPER_0003882901-mRNA-1:0.006592):0.009716,SPER_0003854601-mRNA-1:0.014384):0.219123):0.150106,(((EgrG_000827500.1mRNA:0.00527,EmuJ_000827500.1mRNA:0.010095):0.046977,TsM_000580400.1mRNA:0.0…
271	(((((((((SPER_0000496701-mRNA-1:0,HmN_000815900.1mRNA:0):0,((((csin100014mRNA:0,SPER_0002772401-mRNA-1:0):0,((SPER_0002934501-mRNA-1:0,Smp_034920.1.1:0):0,(((SPER_0002763201-mRNA-1:0,SPER_0003509201-mRNA-1:0):0,((SPER_0001034901-mRNA-1:0,csin102002mRNA:0):0,(((((((SPER_0002006301-mRNA-1:0,TsM_000454500.1mRNA:0):0,((HmN_000847600.1mRNA:0,SPER_0003289101-mRNA-1:0):0,((SPER_0002429401-mRNA-1:0,EmuJ_…
436	(((((((HmN_000760800.1mRNA:0.092283,HmN_000760700.1mRNA:0.148449):0.083256,TsM_001178100.1mRNA:0.278081):0.045353,((((((EmuJ_000940500.1mRNA:0.000051,EgrG_000940500.1mRNA:0.007702):0.073326,TsM_000958800.1mRNA:0.038727):0.080917,HmN_000617000.1mRNA:0.150449):0.039282,((((EgrG_000947000.1mRNA:0.0046,EmuJ_000947000.1mRNA:0.011143):0.064853,TsM_000232700.1mRNA:0.075961):0.211181,HmN_000760500.1mRNA:…
592	(((((((((((((SPER_0003123801-mRNA-1:0,SPER_0002702501-mRNA-1:0.040798):0.573523,SPER_0001419801-mRNA-1:0):0.327881,SPER_0001749201-mRNA-1:0.691668):0.050729,HmN_000749500.1mRNA:0.38149):0.03776,((((((EgrG_000249400.1mRNA:0.000168,EmuJ_000249400.1mRNA:0.010341):0.032081,TsM_001199700.1mRNA:0.061353):0.09314,HmN_000749400.1mRNA:0.223811):0.125696,((EgrG_000249500.1mRNA:0,EmuJ_000249500.1mRNA:0.0191…
745	((((((((SPER_0000525901-mRNA-1:0.035447,SPER_0000428901-mRNA-1:0.037925):0.566977,CapteP90784:0.535312):0.023451,(((EgrG_000418900.1mRNA:0.005399,EmuJ_000418900.1mRNA:0.012978):0.063418,TsM_000007200.1mRNA:0.085789):0.045585,(TsM_000763900.1mRNA:0,TsM_000212500.1mRNA:0.225029):0.057845):0.424008):0,((((SPER_0003608001-mRNA-1:0.014629,SPER_0002631401-mRNA-1:0.024864):0,SPER_0003079801-mRNA-1:0.280…
868	(((((((SPER_0002359601-mRNA-1:0.045666,SPER_0002416101-mRNA-1:0.184218):0.003244,(SPER_0003150401-mRNA-1:0.009308,SPER_0001478401-mRNA-1:0.028462):0.041852):0,(((SPER_0000327101-mRNA-1:0.081645,SPER_0002257101-mRNA-1:0.085151):0.005893,SPER_0000350901-mRNA-1:0.058483):0.003021,(((SPER_0003618501-mRNA-1:0.087241,SPER_0000880201-mRNA-1:0.283241):0.021851,SPER_0002683701-mRNA-1:0.06224):0.001534,((S…
988	(((((HmN_000031300.1mRNA:0.136616,EgrG_000780900.1mRNA:0.871467):1.00759,SPER_0001553201-mRNA-1:6.35244):0.189418,((((((((csin104891mRNA:0.374012,csin106702mRNA:0.401262):0.108327,csin103666mRNA:0.437353):0.075654,(csin111902mRNA:0.349991,csin106058mRNA:0.508176):0.079024):0.08654,((((EmuJ_001058900.1mRNA:0.013457,EgrG_001058900.1mRNA:0.01423):0.046663,TsM_000979900.1mRNA:0.067431):0.145933,HmN_0…
1090	(((((((((TsM_000087900.1mRNA:0.080815,TsM_000875900.1mRNA:0.109918):0.033644,(((EmuJ_000406400.1mRNA:0.006818,EmuJ_000039900.1mRNA:0.008155):0.013516,EgrG_002009400.1mRNA:0.005558):0.024451,EgrG_000406400.1mRNA:0.042399):0.063649):0,(((TsM_000343000.1mRNA:0.003906,TsM_000384100.1mRNA:0.01895):0.162005,TsM_000402700.1mRNA:0.150595):0.003423,((EmuJ_000279800.1mRNA:0.0051,EmuJ_000398300.1mRNA:0.0846…
1189	((((CapteP157366:0.26552,CapteP164839:0.289011):0.111769,EKC29333:0.459519):0.068718,((((((((((EgrG_000243800.1mRNA:0.001915,EmuJ_000243800.1mRNA:0.010788):0.048722,TsM_000539100.1mRNA:0.056629):0.140019,HmN_000171100.1mRNA:0.177089):0.174986,((((EgrG_000330700.1mRNA:0.011263,EmuJ_000330700.1mRNA:0.012615):0.081898,TsM_000510200.1mRNA:0.080743):0.150035,(SPER_0003406201-mRNA-1:0.02342,SPER_000124…
1286	(((((HmN_000592700.1mRNA:100000,HmN_000955500.1mRNA:100000):100000,HmN_000140900.1mRNA:100000):100000,HmN_000970800.1mRNA:100000):100000,HmN_000303100.1mRNA:100000):0,(((((HmN_000841700.1mRNA:0,HmN_000841600.1mRNA:0):0,HmN_000300500.1mRNA:1.67178):0.141579,((SPER_0003141301-mRNA-1:0.06751,SPER_0001201801-mRNA-1:0.177383):0.032559,SPER_0001253901-mRNA-1:0.236506):0.160758):0.037571,(((((((SPER_000…
1383	((((((Smp_053220.2.1:0,Smp_053220.1.1:0):0.165661,Smp_150700.1.1:0.140844):0.134656,(csin109172mRNA:0.113141,csin109171mRNA:0.226015):0.139082):0.104103,csin106079mRNA:0.329009):0.088028,(((((((EmuJ_000523800.1mRNA:0,EgrG_000523800.1mRNA:0.01321):0.098396,TsM_001074700.1mRNA:0.045157):0.175026,HmN_000522000.1mRNA:0.186531):0.211559,(((EmuJ_000110500.1mRNA:0,EgrG_000110500.1mRNA:0.01067):0.063477,…
1480	((((((((((EgrG_000042200.1mRNA:0.006347,EmuJ_000042200.1mRNA:0.009356):0.053172,TsM_001023300.1mRNA:0.064153):0.137639,((EgrG_000042700.1mRNA:0.002261,EmuJ_000042700.1mRNA:0.010181):0.058478,TsM_001023500.1mRNA:0.052449):0.182783):0.052452,(SPER_0002021001-mRNA-1:0.010542,SPER_0001908801-mRNA-1:0.016106):0.192104):0.007535,(((((EgrG_000040900.1mRNA:0.008388,EmuJ_000040900.1mRNA:0.012623):0.048388…
1573	(((((SPER_0003447401-mRNA-1:0.05406,SPER_0001275801-mRNA-1:0.110994):0.115594,SPER_0001153201-mRNA-1:0.15492):0.832625,TsM_000405200.1mRNA:0.363615):0,((((EgrG_000366900.1mRNA:0.026903,EmuJ_000366900.1mRNA:0.040007):0.174882,EgrG_000726450.1mRNA:0.119401):0.008642,TsM_001170800.1mRNA:0.190358):0,((((((((((TsM_001216800.1mRNA:0.069761,TsM_001064700.1mRNA:0.076979):0.009571,TsM_000036300.1mRNA:0.06…
1662	((((((EmuJ_000480200.1mRNA:0,EgrG_000480200.1mRNA:0.011269):0.573435,(EmuJ_000502700.1mRNA:0.021071,EgrG_000502700.1mRNA:0.057705):0.610721):0.066382,((HmN_000897700.1mRNA:0.264217,HmN_000297500.1mRNA:0.297533):0.027278,(((((((HmN_000976500.1mRNA:0.030923,HmN_000572700.1mRNA:0.046379):0.008017,HmN_000976300.1mRNA:0.132469):0.002681,HmN_000935100.1mRNA:0.032563):0.036175,HmN_000128800.1mRNA:0.1040…
1749	((((((((EgrG_000901800.1mRNA:0.003379,EmuJ_000901800.1mRNA:0.009279):0.067836,TsM_000740100.1mRNA:0.057965):0.20174,HmN_000851800.1mRNA:0.225184):0.336366,SPER_0000280101-mRNA-1:0.938402):0.032319,(csin110043mRNA:0.333768,Smp_205720.1.1:0.391585):0.323181):0.063339,(((((((EgrG_000811100.1mRNA:0,EmuJ_000811100.1mRNA:0.012884):0.090015,TsM_000864100.1mRNA:0.060638):0.232784,HmN_000972500.1mRNA:0.23…
1834	((((((((((Smp_195120.1.1:0,Smp_183860.1.1:0.002594):0.002594,Smp_195130.1.1:0):0.005255,Smp_178530.1.1:0.002564):0.009673,Smp_195140.1.1:0.01428):0.137803,((Smp_195110.1.1:0.013251,Smp_195160.1.1:0.013265):0.000427,Smp_195150.1.1:0.007168):0.181212):0.408159,csin102337mRNA:0.718563):0.083519,Smp_185440.1.1:1.6378):0.044683,((((((((TsM_001199500.1mRNA:0.035233,TsM_000912500.1mRNA:0.185248):0.02092…
1918	((CapteP38641:0.193771,EKC24709:2.55429):0.0242595,((EKC27306:0.335874,CapteP153473:0.413864):0,(((EKC31569:0.393381,EKC24353:0.536987):0.048538,(EKC33247:0.019481,EKC22764:0.159747):0.426979):0.00394,(((((((((EKC32331:0.283001,CapteP220650:0.338392):0.134681,EKC30355:0.426708):0.054647,EKC25533:0.435365):0,((((EKC24707:0.005166,EKC34654:0.03813):0.134941,EKC43139:0.072688):0.285445,EKC38134:0.65…
2001	((((((((Smp_089840.1.1:0,Smp_060760.1.1:0.085564):0.266534,Smp_002930.1.1:0.134324):0,csin104629mRNA:0.488716):0,(((Smp_130880.1.1:0.077678,Smp_082750.1.1:0.208904):0.003893,TsM_000353000.1mRNA:1.03318):0.05919,((((((EmuJ_000709900.1mRNA:0.192606,EgrG_002051200.1mRNA:0.203907):0.009524,(TsM_000986700.1mRNA:0.360667,TsM_000317000.1mRNA:0.602516):0.078907):0.023342,(Smp_056420.1.1:0.533113,Smp_1766…
2084	((EKC18094:0.754102,CapteP206632:2.6608):0,((((CapteP25042:0.02436,CapteP45019:0.067013):0.329619,EKC18095:0.844377):0,(((((CapteP65214:0.416804,EKC18242:0.740167):0,CapteP25043:0.29561):0.067414,(CapteP113412:0.250214,EKC41499:0.891811):0.11017):0,(((CapteP75574:0.319359,EKC25598:0.806805):0.045735,(CapteP65511:0.430603,EKC18241:0.609581):0.077438):0,(EKC34250:0.557047,CapteP218521:0.670961):0.3…
2166	(((((((((EgrG_000662200.1mRNA:0.017148,EmuJ_000662200.1mRNA:0.045967):0.129152,TsM_000979000.1mRNA:0.035769):0.31821,HmN_000366800.1mRNA:0.183003):0.38862,SPER_0000563401-mRNA-1:0.570869):0.008191,(((HmN_000348300.1mRNA:0.302122,SPER_0003734601-mRNA-1:0.367988):0.08481,(((SPER_0001478201-mRNA-1:0.002258,SPER_0002767401-mRNA-1:0.006616):0.295016,SPER_0001657501-mRNA-1:0.206573):0.048214,((((EgrG_0…
2246	((((((csin108293mRNA:0.231849,Smp_099500.1.1:0.32634):0.237694,(SPER_0003813301-mRNA-1:0.018342,SPER_0003707201-mRNA-1:0.296087):0.332966):0.017489,(((((((EmuJ_000506500.1mRNA:0.00641,EgrG_000506500.1mRNA:0.008468):0.033727,TsM_000926600.1mRNA:0.047551):0.082741,HmN_000776500.1mRNA:0.149693):0.101773,SPER_0000017901-mRNA-1:0.172741):0.030499,(((EgrG_000506600.1mRNA:0.009003,EmuJ_000506600.1mRNA:0…
2326	((((((SPER_0002944301-mRNA-1:0.051249,SPER_0000890001-mRNA-1:0.599313):0.277719,SPER_0001227201-mRNA-1:0):0.086679,((((((TsM_000036800.1mRNA:0.038094,TsM_000043200.1mRNA:0.077913):0.030692,(((EmuJ_001154700.1mRNA:0,EmuJ_000579600.1mRNA:0):0,EmuJ_001154600.1mRNA:0):0.009001,EgrG_001154600.1mRNA:0.003821):0.059865):0.044041,(((((((EgrG_000351600.1mRNA:0.014329,EgrG_002029000.1mRNA:0.057563):0.00914…
2406	((CapteP206956:0.497709,EKC36959:4.44276):0,((((((EKC30825:0.019387,EKC30827:0.030623):0.029743,EKC30824:0.043756):0.58885,EKC23617:0.790769):0,((((EKC18337:0.331626,CapteP203987:2.45361):0.144506,EKC22204:0.509085):0.03627,((EKC22944:0.03285,EKC33032:0.062997):0.343977,(EKC28872:0.025284,EKC34370:0.084867):0.611914):0.047348):0,(((EKC26527:0.6632,EKC36960:1.30076):0,((((CapteP81010:0,CapteP14579…
2486	((((((EKC42699:0.568344,EKC40832:0.870894):0.03134,EKC24260:0.571671):0.01635,(((((EKC18146:0.122977,EKC26576:0.448935):0.0054,EKC29173:0.126265):0.015288,((((EKC42071:0.067753,EKC30259:0.087403):0.026708,EKC39338:0.108679):0.010736,EKC20301:0.095863):0.009595,EKC41848:0.164808):0.058472):0.237659,EKC28800:0.337142):0.05054,((EKC37926:0.411381,CapteP120424:0.706348):0.140957,EKC23539:0.431979):0.…
2565	((((((EKC28032:0,EKC28037:0):0,((EKC28022:0,EKC28016:0):0.003291,EKC28027:0):0.00328):0.044023,EKC28011:0.0147):0.133921,((((((((((((((CapteP146027:0.005472,CapteP203038:0.014627):0.004188,CapteP125294:0.021):0.011938,CapteP102646:0):0,CapteP205983:0.003319):0.016995,CapteP132737:0.006708):0.003237,CapteP189538:0.006682):0,CapteP97622:0.006695):0,CapteP136319:0.009994):0,CapteP220395:0.013289):0,…
2643	(((((((EKC37347:0.525556,EKC26538:0.613891):0.087161,(CapteP174629:0.413384,EKC41237:0.603858):0.144319):0,(((((((((((((CapteP188250:0.038686,CapteP19536:0.041643):0.007738,CapteP133301:0.075014):0.010457,CapteP188816:0.109707):0.023195,CapteP188573:0.116512):0.017401,CapteP126294:0.180911):0.033973,(((CapteP211325:0,CapteP216531:0):0,CapteP96005:0.040929):0.127111,CapteP134428:0.184774):0.061976…
2719	(((CapteP143702:0.445862,CapteP112968:0.495313):0.015828,((EKC34640:0.382651,EKC36380:3.83193):0,EKC25750:0.302615):0.192479):0,(((EKC36167:0.378645,EKC20391:0.452381):0.055778,(EKC19838:0.279034,CapteP227952:2.31077):0.276683):0,((((CapteP229022:0.437515,EKC20504:0.449218):0.077012,CapteP212961:0.871051):0,((EKC28354:0.098703,EKC20164:0.117783):0.362087,EKC33513:0.661128):0.062461):0.014514,((((…
2794	((((((((((EKC34839:0.687683,EKC20270:0.736899):0.033479,CapteP180624:0.64623):0,(CapteP225157:0.392103,EKC30681:0.405619):0.127526):0,(EKC43230:0.417901,CapteP178127:0.442937):0.069852):0.012254,((EKC24221:0.398613,EKC30482:0.420109):0.02677,EKC37713:0.354724):0.094374):0.036692,((((CapteP180809:0.28962,CapteP83412:0.404239):0.110241,CapteP156764:0.54322):0.071537,EKC36023:0.447805):0.032034,((Ca…
2868	((((((((EKC34198:0.05273,EKC34974:0.129746):0.072363,(EKC34197:0.003754,EKC24938:0.036507):0.176258):0.514276,EKC39513:0.802324):0.228192,((((CapteP192293:0.046408,CapteP53271:0.064201):0.121746,CapteP171252:0.108387):0.164922,(CapteP184189:0.00918,CapteP219062:0.181401):0.24046):0.110173,CapteP119145:0.307344):0.400375):0,((((EKC24419:0.198739,EKC24418:0.279607):0.093031,(EKC33180:0.179217,EKC24…
2942	((((((((((((TsM_001144000.1mRNA:0.149015,TsM_000943000.1mRNA:0.543095):0,TsM_001232200.1mRNA:0.197851):0.030855,TsM_001121300.1mRNA:0.082365):0.04375,TsM_001211700.1mRNA:0.102776):0.003683,(((TsM_000034200.1mRNA:0.048857,TsM_001039000.1mRNA:0.104013):0.007239,TsM_000040100.1mRNA:0.08207):0,(((((((TsM_000912900.1mRNA:0.04974,TsM_001044200.1mRNA:0.086262):0,TsM_001243400.1mRNA:0.278826):0.003628,Ts…
3016	(((((csin107950mRNA:0.403081,Smp_150090.1.1:0.445743):0.941568,((SPER_0002854001-mRNA-1:0.007221,SPER_0002685701-mRNA-1:0.204623):0.492616,TsM_000070400.1mRNA:0.674663):1.0495):0,((((csin100066mRNA:0.218067,Smp_161850.1.1:0.520757):0.201651,(((EgrG_000119300.1mRNA:0.005135,EmuJ_000119300.1mRNA:0.012298):0.044386,TsM_000100900.1mRNA:0.079107):0.193102,HmN_000798300.1mRNA:0.271381):0.337786):0.1064…
3090	(((((TsM_000127800.1mRNA:0.126844,HmN_000184600.1mRNA:0.617996):0.103495,EmuJ_000490400.1mRNA:0.883359):2.36999,SPER_0000655601-mRNA-1:2.42065):0,((((((EgrG_000244100.1mRNA:0.004632,EmuJ_000244100.1mRNA:0.018648):0.039248,TsM_000332000.1mRNA:0.100156):0.601322,(((EmuJ_000115800.1mRNA:0.01387,EgrG_000115800.1mRNA:0.020264):0.064583,TsM_000228700.1mRNA:0.050921):0.159324,HmN_000015700.1mRNA:0.29757…
3161	((((((((((HmN_000572150.1mRNA:0.190043,HmN_000747400.1mRNA:0.305551):0.147288,HmN_000078100.1mRNA:0.325923):0.068587,HmN_000791200.1mRNA:0.290442):0.251678,(HmN_000779800.1mRNA:0.309788,HmN_000779500.1mRNA:0.354803):0.509745):0.13178,(TsM_001189200.1mRNA:0.228538,TsM_000435300.1mRNA:0.531515):0.238451):0,((TsM_001241300.1mRNA:0.017235,TsM_001200500.1mRNA:0.037287):0.206754,(((HmN_000934600.1mRNA:…
3231	((((((EgrG_001089700.1mRNA:0.822823,EgrG_002050300.1mRNA:4.05275):100000,EgrG_000370400.1mRNA:100000):100000,HmN_000913300.1mRNA:100000):100000,SPER_0003523301-mRNA-1:100000):100000,(EKC41098:100000,CapteP90205:100000):100000):0,(((((((((SPER_0003006401-mRNA-1:0.016861,SPER_0002973901-mRNA-1:0.016946):0.022391,SPER_0001471501-mRNA-1:0):0.070793,(((SPER_0001850201-mRNA-1:0,SPER_0003295101-mRNA-1:0…
3300	(((((((EgrG_000355700.1mRNA:0.014136,EmuJ_000355700.1mRNA:0.016392):0.095572,TsM_001075800.1mRNA:0.064326):0.291706,HmN_000329900.1mRNA:0.406305):0.30218,(((((TsM_000684100.1mRNA:0.066281,TsM_000684200.1mRNA:0.127975):0.017777,(EmuJ_000355800.1mRNA:0.008503,EgrG_000355800.1mRNA:0.009491):0.152265):0.013791,((EmuJ_000355900.1mRNA:0.04048,EgrG_000355900.1mRNA:0.041747):0.259878,TsM_000233000.1mRNA:…
3368	(((((((((HmN_000786200.1mRNA:0.084231,HmN_000951200.1mRNA:0.098673):0.023625,HmN_000785600.1mRNA:0.056189):0.03452,(HmN_000786400.1mRNA:0.048515,HmN_000786100.1mRNA:0.150958):0.059065):0.101467,HmN_000896000.1mRNA:0.207555):0.030797,((HmN_000991200.1mRNA:0,HmN_000991000.1mRNA:0):0.047313,HmN_000785500.1mRNA:0.049037):0.08987):0.339131,((EmuJ_000096500.1mRNA:0.003398,EgrG_000096500.1mRNA:0.010322)…
3436	((CapteP218689:0.682988,EKC25255:1.58625):0.0151235,(((((((((CapteP73018:0.088262,CapteP103627:0.099187):0.113134,CapteP151100:0.299683):0.026634,(CapteP177411:0.28137,CapteP189617:0.469032):0.036375):0.016471,((((((((CapteP93906:0.141468,CapteP198492:0.185968):0.060568,CapteP136176:0.227017):0.017749,(((((((((((((CapteP24807:0.044019,CapteP212495:0.052216):0,CapteP89870:0.017508):0.002994,(((Cap…
3504	(((((csin107594mRNA:0.388597,CapteP186032:0.888649):0,((((TsM_000377000.1mRNA:0.043812,TsM_001228700.1mRNA:0.099396):0.030134,(TsM_000972300.1mRNA:0.014282,TsM_000880900.1mRNA:0.039027):0.034478):0.023202,((((EmuJ_000371100.1mRNA:0.004153,EmuJ_000370900.1mRNA:0.249967):0.007668,EgrG_000371100.1mRNA:0.020694):0.055625,((EmuJ_000397300.1mRNA:0,EmuJ_000398200.1mRNA:0):0.001671,EgrG_000397300.1mRNA:0…
3572	((((((EKC30756:0.327159,EKC42086:0.346043):0.039196,((EKC42434:0.211566,EKC19488:0.409737):0.077619,((((EKC19108:0.004338,EKC25658:0.05464):0,EKC30273:0.032021):0,EKC28322:0.149158):0,EKC41978:0.337139):0.342125):0.050852):0.063013,(((EKC20717:0,EKC27388:0.00121):0,EKC27610:0.002423):0.009767,EKC23058:0):0.318824):0.139742,EKC26726:0.461842):0,(((((((CapteP194033:0.257186,CapteP206709:0.37875):0.…
3639	((((((csin111092mRNA:0.071642,csin113007mRNA:0.106426):0.020241,((HmN_000992700.1mRNA:0,HmN_000580000.1mRNA:0):4.09672,csin113006mRNA:0.112389):0.02897):0.04128,((Smp_206250.1.1:0.525499,HmN_000318300.1mRNA:0.591841):0.100825,HmN_000449300.1mRNA:0.650214):0.363688):0.00683,(((((HmN_001016200.1mRNA:0,HmN_001016100.1mRNA:0):0.047703,HmN_000996900.1mRNA:0.058682):0,(HmN_000938400.1mRNA:0.107761,HmN_…
3706	(((((EKC31575:0.263696,EKC31999:0.369007):0.102465,CapteP220620:0.36202):0.037925,((CapteP215084:0,CapteP199955:0.002853):0.289351,EKC38147:0.438656):0.131751):0.114686,(((((((((EgrG_000986600.1mRNA:0.002189,EmuJ_000986600.1mRNA:0.007375):0.030564,TsM_000444100.1mRNA:0.035775):0.094373,HmN_000757100.1mRNA:0.107182):0.08878,(SPER_0001286801-mRNA-1:0.000214,SPER_0001124701-mRNA-1:0.51752):0.172143)…
3771	(((((((TsM_000633100.1mRNA:0,TsM_001174600.1mRNA:0):0,TsM_000633000.1mRNA:0):0,(SPER_0000817301-mRNA-1:0.082736,SPER_0001827201-mRNA-1:0.090328):0.266898):0.100662,((SPER_0002086601-mRNA-1:0.024833,SPER_0002261601-mRNA-1:0.025579):0.299132,TsM_000114600.1mRNA:0.273482):0.199464):0.054894,((((csin104795mRNA:0.154742,Smp_128790.1.1:0.239907):0.111457,(((EgrG_000904100.1mRNA:0,EmuJ_000904100.1mRNA:0…
3836	(((EKC29378:0.355739,CapteP227984:0.368657):0.025619,(((Smp_078600.1.1:0.02057,Smp_092740.1.1:0.066118):0.287494,(csin107615mRNA:0,Smp_203940.1.1:2.98305):0.358046):0.0943,((SPER_0003668601-mRNA-1:0.003142,SPER_0003401901-mRNA-1:0.003395):0.001763,SPER_0002238101-mRNA-1:0.02178):0.435738):0.501221):0,(((((((EKC41628:0.00134,EKC30553:0.007797):0,EKC41626:0.203071):0.171609,EKC38323:0.276496):0.110…
3901	(((((((Smp_091840.1.1:0.229468,Smp_188670.1.1:0.34703):0,(csin104260mRNA:0.13826,csin104220mRNA:0.315872):0.174181):0.151534,((((EmuJ_000672700.1mRNA:0.001129,EgrG_000672700.1mRNA:0.007755):0.033678,(TsM_000136800.1mRNA:0.016061,TsM_001219700.1mRNA:0.484391):0.089087):0.102705,HmN_000138900.1mRNA:0.156768):0.094135,SPER_0003117901-mRNA-1:0.140613):0.199126):0.366261,(((((SPER_0000824801-mRNA-1:0,…
3965	(((((((EgrG_000668500.1mRNA:0.004247,EmuJ_000668500.1mRNA:0.004804):0.046422,TsM_000401400.1mRNA:0.047985):0.14779,HmN_000367500.1mRNA:0.095096):0.165892,csin103722mRNA:0.33285):0.046698,(csin109288mRNA:0.135654,Smp_016600.1.1:0.469773):0.258505):0.049231,((((((((SPER_0000284101-mRNA-1:0.365235,SPER_0000984201-mRNA-1:0.380429):0.075158,((((EmuJ_001168100.1mRNA:0,EmuJ_001168200.1mRNA:0):0.012858,E…
4029	(((((((EmuJ_000249600.1mRNA:0.004098,EgrG_000249600.1mRNA:0.005231):0.050703,TsM_000336600.1mRNA:0.047835):0.116936,HmN_000749200.1mRNA:0.154651):0.089356,SPER_0000215801-mRNA-1:0.201203):0.058506,Smp_049550.1.1:0.319038):0.068052,((((((((EmuJ_001085400.1mRNA:0.012294,EgrG_001085400.1mRNA:0.015093):0.051552,(((EgrG_001085100.1mRNA:0,EgrG_002050850.1mRNA:0):0,EgrG_001085050.1mRNA:0):0.004983,EmuJ_…
4093	((((((((EgrG_000069900.1mRNA:0.002807,EmuJ_000069900.1mRNA:0.007837):0.04425,TsM_000693200.1mRNA:0.036104):0.104693,HmN_000277100.1mRNA:0.133584):0.08926,csin106618mRNA:0.210673):0.028141,(((((csin104218mRNA:0.133171,Smp_030730.1.1:0.208977):0.09997,Smp_192110.1.1:0.145161):0.007031,Smp_078040.1.1:0.174547):0.075279,csin104964mRNA:0.253976):0.025848,SPER_0001975201-mRNA-1:0.182759):0.04554):0.011…
4157	(((((((((((((EgrG_000703300.1mRNA:0.002233,EmuJ_000061200.1mRNA:0.176302):0,HmN_000962000.1mRNA:0.241576):0,(((EgrG_000701700.1mRNA:0.002231,EgrG_000061200.1mRNA:0.173098):0,EmuJ_000703300.1mRNA:0.010555):0,(TsM_001199400.1mRNA:0.089517,HmN_000961700.1mRNA:0.173491):0.081771):0):0.08904,(SPER_0000904201-mRNA-1:0.003438,SPER_0001044601-mRNA-1:0.009338):0.128307):0.049341,(csin104772mRNA:0.009564,c…
4220	(((EKC34160:1.29289,EKC18219:1.87353):0.656738,((((((((((EKC33445:0.051227,EKC26399:0.06012):0.009648,EKC30092:0.091756):0.001064,((EKC21898:0.043592,EKC30016:0.045507):0.03114,EKC30093:0.064263):0.014476):0.020584,(EKC24927:0.014474,EKC25230:0.017587):0.267564):0.004143,(((((EKC36401:0.086637,EKC35598:0.122998):0.010557,(EKC34024:0.02396,EKC34835:0.072939):0.084918):0.014402,((EKC41149:0.052989,…
4282	(((EKC35699:0.292191,EKC35696:2.86606):0.125542,CapteP170585:0.226105):0,((((((((CapteP85430:0.452032,CapteP115335:0.498896):0.021853,((EKC33991:0.390514,EKC30807:0.39796):0.013154,(EKC36594:0.40271,CapteP83097:0.461186):0.048135):0.03702):0.018704,(((EKC27778:0.424751,EKC31800:0.44758):0.052357,EKC33365:0.461669):0,(((CapteP27472:0.38874,EKC33348:0.440762):0,((CapteP217818:0,CapteP118172:0):0.00…
4344	(((((((TsM_000950100.1mRNA:0.259782,TsM_001077600.1mRNA:4.12866):0,(TsM_001190900.1mRNA:0,TsM_000936300.1mRNA:0):0.342883):0,TsM_001018700.1mRNA:0.052312):0,(((((TsM_001156100.1mRNA:0.033625,TsM_000238000.1mRNA:0.683694):0.034601,TsM_001080800.1mRNA:0.039197):0.00761,TsM_001088100.1mRNA:0.185266):0,((EmuJ_001177800.1mRNA:0.056526,EmuJ_000835700.1mRNA:0.059526):0.012554,(((EmuJ_000405900.1mRNA:0,E…
4405	((((((CapteP57959:0,CapteP57963:0):0,(CapteP217377:0,CapteP206598:0):0.003197):0.410629,CapteP192469:0.489184):0.116012,((((CapteP96185:0.001644,CapteP135613:0.001648):0.010038,CapteP131287:0.004971):0.001473,CapteP96186:0.006823):0.093345,CapteP116007:0.060009):0.23566):0,((((((((CapteP37345:0.003621,CapteP93781:0.009604):0.024503,CapteP141755:0.018011):0,CapteP210720:0):0.041014,CapteP203292:0.…
4466	(((csin103332mRNA:0.395558,Smp_128110.1.1:0.715173):0.213861,(((((((EmuJ_000124900.1mRNA:0.008064,EgrG_000124900.1mRNA:0.0083):0.039066,TsM_000078700.1mRNA:0.077579):0.17748,((HmN_000798100.1mRNA:0.044571,HmN_000798000.1mRNA:0.16091):0.029045,HmN_001019600.1mRNA:0.135784):0.253087):0.162324,((EgrG_000125550.1mRNA:0.052512,TsM_000605000.1mRNA:0.163527):0.172306,(HmN_000850200.1mRNA:0.011511,HmN_00…
4524	((((((((((CapteP88211:0,CapteP99184:0.015094):0,CapteP220559:0.010862):0.141962,CapteP123301:0.165853):0.071574,CapteP154438:0.139046):0.251547,EKC29106:1.04784):0,(((CapteP144600:0.001925,CapteP192783:0.0038):0.017827,CapteP183881:0.010487):0.365558,EKC18635:0.372861):0.094515):0.079087,EKC34598:0.478385):0.07349,((((CapteP126438:0.324559,CapteP208871:0.467048):0.097843,(((CapteP120352:0.00488,C…
4582	((((((csin107371mRNA:0.227631,Smp_140920.1.1:0.268821):0.415743,((((((EgrG_001065900.1mRNA:0.018824,EmuJ_001065900.1mRNA:0.042017):0.231933,TsM_000940900.1mRNA:0.087711):0.030265,((EgrG_001066000.1mRNA:0.01627,EmuJ_001066000.1mRNA:0.025396):0.113822,TsM_000940800.1mRNA:0.036571):0.07653):0.529402,SPER_0002609101-mRNA-1:0.617472):0.706808,(((((EmuJ_000849400.1mRNA:0,EmuJ_000007900.1mRNA:0.001471):…
4640	((((CapteP108098:0.338004,EKC24001:0.36304):0.035636,((CapteP213564:0.145607,CapteP172853:0.151433):0.138095,EKC23999:0.246248):0.06346):0.060264,((((csin106603mRNA:0.190595,Smp_061140.1.1:0.230411):0.129162,((EgrG_000450500.1mRNA:0.006014,EmuJ_000450500.1mRNA:0.013071):0.163367,HmN_000758600.1mRNA:0.173608):0.233137):0.055767,((((EgrG_000764700.1mRNA:0.008239,EmuJ_000764700.1mRNA:0.010983):0.034…
4698	(((((SPER_0001838901-mRNA-1:0,SPER_0000908801-mRNA-1:0.346488):0.140208,((((TsM_000268600.1mRNA:0.056963,TsM_001000500.1mRNA:0.142746):0.006888,(TsM_000968800.1mRNA:0,TsM_000404200.1mRNA:0):0.063602):0.041022,(((EmuJ_000654200.1mRNA:0.001011,EmuJ_000654800.1mRNA:0.00102):0.014585,(EgrG_000654200.1mRNA:0,EgrG_000654800.1mRNA:0.032399):0.016672):0.010356,((EgrG_000654600.1mRNA:0.004151,EgrG_0006545…
4756	((((EKC25841:0.303493,EKC35972:0.392726):0.055937,((EKC25840:0.22751,EKC33314:0.929891):0.084369,EKC22951:1.00066):0.157982):0,CapteP129678:0.467628):0.027992,(((((EKC40349:0.289267,CapteP19980:0.451065):0.047754,((((((((EKC39607:0.034058,EKC40362:0.061336):0.061539,EKC36988:0.221102):0.041257,EKC32510:0.368016):0.127163,EKC34659:0.33637):0.035841,CapteP124694:0.412236):0.072788,((EKC40135:0.0909…
4814	(((((((((EmuJ_001136900.1mRNA:0.029209,EgrG_001136900.1mRNA:0.057665):0.093233,TsM_000647700.1mRNA:0.139465):0.033097,((((((EmuJ_001137000.1mRNA:0.013872,EgrG_001137000.1mRNA:0.014394):0.027939,(EgrG_001136600.1mRNA:0.013,EmuJ_001136600.1mRNA:0.027979):0.090389):0.019263,TsM_000513000.1mRNA:0.121957):0.097669,((EmuJ_001136700.1mRNA:0.105615,EmuJ_001137100.1mRNA:0.110443):0.014208,TsM_000410200.1m…
4872	(((((((Smp_153390.2.1:0.000065,Smp_153390.1.1:0.104149):0.293067,Smp_153340.1.1:0.306344):0.107245,(csin109061mRNA:0.16493,csin110954mRNA:0.19659):0.181507):0.15969,(((((((SPER_0000830001-mRNA-1:0.012189,SPER_0000139601-mRNA-1:0.02154):0.01539,SPER_0001064801-mRNA-1:0.003047):0.089563,(SPER_0000026201-mRNA-1:0.01346,SPER_0001167901-mRNA-1:0.017069):0.097324):0.054793,((SPER_0003276701-mRNA-1:0.01…
4930	((((((((HmN_000464400.1mRNA:0.57834,HmN_000416500.1mRNA:0.726866):0.005885,((((HmN_001020300.1mRNA:0.000005,HmN_001015700.1mRNA:0.022125):0.001302,(HmN_000243000.1mRNA:0.035054,HmN_000244600.1mRNA:0.136772):0.268412):0.85163,HmN_000429900.1mRNA:0.578367):0.004686,HmN_000447250.1mRNA:0.711177):0.046611):0.033011,EmuJ_000494600.1mRNA:4.74341):0,(((HmN_000447400.1mRNA:0.197635,HmN_000447500.1mRNA:0.…
4988	(((((((CapteP221181:0.329614,EKC30660:0.34467):0.00841,CapteP20968:0.410091):0.06628,((CapteP202163:0.354837,EKC24627:0.648136):0.128147,EKC20502:0.855576):0.067202):0,((((((EKC35483:0,EKC35484:0.006745):0.681661,EKC23536:0.573076):0,(EKC34887:0.463923,CapteP220518:0.60431):0.046085):0,((EKC23535:0.281142,EKC40819:0.283762):0.083289,EKC30663:0.474287):0.007532):0.082277,EKC23974:0.364855):0,((Cap…
5045	(((CapteP93982:0.003445,CapteP96261:0.008597):0.574091,EKC22914:0.08224):0,((EKC28461:0.004919,EKC17450:0.011104):0.110285,(((((CapteP83292:0.294547,CapteP134558:0.40101):0.125279,CapteP112288:0.514455):0.05805,(CapteP116122:0.002316,CapteP144666:0.00335):0.394677):0.035273,((((((((((CapteP24029:0.050859,CapteP63083:0.109961):0.074055,((CapteP216066:0,CapteP143135:0):0.167271,CapteP73169:0.015365…
5101	(((((((((((((((EKC26798:0.167712,EKC25031:0.181062):0.007575,(EKC28323:0.151774,EKC33723:0.161118):0.008036):0.008354,(EKC25947:0.141137,EKC32330:0.339056):0.016637):0.005448,EKC28324:0.152212):0.006199,(((((((EKC21045:0.032115,EKC34111:0.06747):0.003588,EKC32729:0.052476):0.002236,EKC37214:0.073495):0.004872,(EKC30733:0.036541,EKC37264:0.044059):0.008167):0.004878,(EKC37586:0.054173,EKC37050:0.0…
5157	(((((EKC26818:0.219979,EKC26816:0.287798):0.053915,((((((EKC17693:0.056876,EKC34261:0.070718):0.027695,EKC34262:0.074201):0.12497,EKC34260:0.340139):0.018437,(((EKC29515:0.016042,EKC19664:0.250435):0.151079,EKC26823:0.418285):0.089923,EKC36598:0.544729):0.224677):0.013962,(((((((EKC17464:0.035031,EKC22231:0.061561):0.029873,EKC34668:0.100743):0.030668,EKC36599:0.091948):0.035939,EKC36597:0.135424…
5212	(((((((((((EgrG_000073200.1mRNA:0.001416,EmuJ_000073200.1mRNA:0.019225):0.065193,TsM_000231500.1mRNA:0.171584):0.002425,((((EgrG_000072800.1mRNA:0.005051,EmuJ_000072800.1mRNA:0.029977):0.043586,EgrG_002022900.1mRNA:0.092323):0.026389,(EgrG_002023000.1mRNA:0.004806,EmuJ_000072900.1mRNA:0.029899):0.146004):0.003394,((((TsM_000231300.1mRNA:0,TsM_000231600.1mRNA:0.004505):0.002249,TsM_000231400.1mRNA…
5267	(((((((EKC29613:0.014382,EKC29612:0.044693):0.448096,EKC41005:0.376258):0.081738,EKC21452:0.426164):0.057954,(EKC39297:0.401369,CapteP84878:0.560326):0.058772):0.000752,(((EKC31878:0.523578,CapteP220895:0.688229):0.033242,(EKC29720:0.013861,EKC29719:0.024436):0.424714):0.003212,((((CapteP19048:0.005847,CapteP201426:0.046176):0.013608,CapteP6324:0.0933):0.131489,EKC40105:1.02077):0,((((((((CapteP1…
5322	((((EKC40102:0.121946,EKC40103:0.131193):0.306736,EKC22039:0.371617):0.014506,((EKC37008:0.037962,EKC34609:0.097232):0.49996,CapteP206765:2.0825):0.308002):0.0137775,((((EKC33570:0.135022,EKC33571:0.433979):0.17173,(((((((CapteP114925:0,CapteP133846:0.001496):0.071988,CapteP63406:0.05259):0.069284,(CapteP109553:0,CapteP138180:0.012844):1.02973):0,((CapteP129227:0.083484,CapteP117083:0.097082):0.0…
5377	((((((((HmN_000093300.1mRNA:0.130269,HmN_000093400.1mRNA:0.326477):0.062935,((EgrG_000708900.1mRNA:0.008549,EmuJ_000708900.1mRNA:0.010794):0.053158,TsM_001230000.1mRNA:0.059248):0.132444):0.109609,(SPER_0001364301-mRNA-1:0.010833,SPER_0001331701-mRNA-1:0.200723):0.27856):0.081822,((((EgrG_000457800.1mRNA:0.003181,EmuJ_000457800.1mRNA:0.012212):0.062988,TsM_001014300.1mRNA:0.037976):0.182337,HmN_0…
5431	(((((((CapteP4190:0.006382,CapteP128974:0.007097):0,CapteP100263:0.020586):0.081981,CapteP148285:0.150834):0.171225,CapteP216590:0.999848):0.042845,((((CapteP208982:0.010072,CapteP208983:0.028615):0.011822,CapteP23069:0.025541):0.132085,((CapteP134952:0.021748,CapteP196563:0.181639):0,CapteP227109:0.018322):0.135999):0.029946,((CapteP127497:0,CapteP54120:0):0,(((CapteP218122:0.04197,CapteP23367:0…
5484	((((((EmuJ_000957800.1mRNA:0,EgrG_000957800.1mRNA:0.02118):0.234894,HmN_000189100.1mRNA:0.380329):0.205178,(SPER_0002239801-mRNA-1:0.002116,SPER_0002655401-mRNA-1:0.018518):0.225054):0.164832,(((EmuJ_001070300.1mRNA:0.002319,EgrG_001070300.1mRNA:0.006272):0.010621,TsM_000928700.1mRNA:0.115174):0.118796,HmN_000462200.1mRNA:0.217403):0.390264):0.127757,((((((EmuJ_001014500.1mRNA:0.005565,EgrG_00101…
5537	(((((((((((((SPER_0001394901-mRNA-1:0.175483,SPER_0001593401-mRNA-1:0.288588):0.018244,SPER_0002873201-mRNA-1:0.211454):0.008393,(((SPER_0002536001-mRNA-1:0.054126,SPER_0002166601-mRNA-1:0.100853):0.004987,((SPER_0001966201-mRNA-1:0.02163,SPER_0001163901-mRNA-1:0.058314):0.031038,SPER_0001060301-mRNA-1:0.171619):0.013149):0.031368,SPER_0003457201-mRNA-1:0.169868):0.032119):0.045582,(((SPER_000267…
5590	((CapteP62970:0.141113,CapteP185452:0.662793):0.020263,(((((((((((CapteP64689:0.023561,CapteP54628:0.039589):0.012824,CapteP64789:0.035758):0.005936,((CapteP76876:0.008519,CapteP177060:0.029976):0,CapteP204628:0.007259):0.015434):0.003249,(CapteP35989:0.025045,CapteP76871:0.035633):0.009218):0.001345,((((CapteP47904:0.008414,CapteP216593:0.19783):0.08289,CapteP70114:0.00695):0.002363,CapteP63547:…
5643	(((((((csin111251mRNA:0.13849,csin106019mRNA:0.149713):0.090517,csin101339mRNA:0.272129):0.148857,((csin107636mRNA:0.193831,csin106131mRNA:0.497291):0.100651,csin107508mRNA:0.277097):0.208958):0.037149,Smp_172890.1.1:0.43919):0.203544,(((((TsM_000982600.1mRNA:0.090695,TsM_000417900.1mRNA:0.096059):0.006292,(((((EmuJ_001149700.1mRNA:0,EmuJ_001149500.1mRNA:0):0,EmuJ_001149600.1mRNA:0.001396):0.0248…
5696	(((((((((((((((((((((((CapteP201268:0,CapteP204128:0.000864):0.000922,((CapteP217371:0,CapteP215252:0.000059):0.000367,CapteP190858:0):0.001355):0.000087,CapteP199694:0):0.000087,CapteP193577:0):0.000087,CapteP203907:0):0.000088,CapteP203910:0):0.000064,CapteP202852:0):0.00032,CapteP193744:0):0.000831,CapteP190687:0):0.001389,CapteP203645:0.006557):0,CapteP215642:0):0,(((((CapteP185174:0,CapteP19…
5749	((SPER_0001663801-mRNA-1:0,Smp_048030.1.1:3.27013):0,((((((SPER_0001180501-mRNA-1:0.024483,SPER_0002873701-mRNA-1:0.050134):0.012194,SPER_0000245501-mRNA-1:0.094685):0.001829,SPER_0002084201-mRNA-1:0.152137):0,SPER_0003093201-mRNA-1:0.200633):0,(SPER_0001051501-mRNA-1:0.019805,CapteP107367:1.04477):0.029344):0.074474,((SPER_0002610601-mRNA-1:0.640188,Smp_174250.1.1:2.32825):0,((((((SPER_000318930…
5802	(((((((EKC33293:0.252815,CapteP182518:0.398428):0.199924,(EKC33294:0.203188,CapteP110406:0.34703):0.273706):0.059881,(CapteP216606:0.272568,EKC23277:0.291063):0.209039):0.016683,((((EKC33292:0.279357,CapteP110385:0.39098):0.179034,((((((EgrG_000349900.1mRNA:0.004096,EmuJ_000349900.1mRNA:0.005485):0.048698,TsM_000159300.1mRNA:0.052153):0.089473,HmN_000328000.1mRNA:0.155908):0.0953,((SPER_000318860…
5855	(((((((((((HmN_000723500.1mRNA:0.029604,HmN_000351800.1mRNA:0.035143):0.017703,HmN_000605800.1mRNA:0.03211):0.011424,((HmN_000352700.1mRNA:0.046578,HmN_000723700.1mRNA:0.213027):0.015157,HmN_000606100.1mRNA:0.030247):0.021146):0.009276,(HmN_000695100.1mRNA:0.037294,HmN_000694900.1mRNA:0.050052):0.047627):0.009979,((HmN_000576800.1mRNA:0.041375,HmN_000576300.1mRNA:0.440903):0.05128,HmN_000846700.1…
5907	((((((csin101071mRNA:0.318359,Smp_124240.1.1:0.344815):0.132073,(((EmuJ_000413500.1mRNA:0.001262,EgrG_000413500.1mRNA:0.004754):0.041273,TsM_000799400.1mRNA:0.058608):0.172112,HmN_000263500.1mRNA:0.113915):0.276348):0.021465,((csin106383mRNA:0.173908,Smp_160290.1.1:0.189126):0.12132,(((EgrG_000428400.1mRNA:0.008765,EmuJ_000428400.1mRNA:0.009508):0.034261,TsM_000311900.1mRNA:0.115255):0.13806,HmN_…
5959	(((((((((EgrG_000535300.1mRNA:0.009178,EmuJ_000535300.1mRNA:0.012463):0.05382,TsM_000639300.1mRNA:0.066471):0.141511,HmN_000876900.1mRNA:0.223675):0.26345,((EgrG_000535200.1mRNA:0.005079,EmuJ_000535200.1mRNA:0.019186):0.101492,TsM_001229600.1mRNA:0.107891):0.659037):0.021476,((((SPER_0002111201-mRNA-1:0.009165,SPER_0001227601-mRNA-1:0.021785):0.013277,SPER_0001982101-mRNA-1:0.126383):0.081154,(SP…
6011	(((((((EKC29376:0.045041,EKC17753:0.360097):0.193754,(EKC25862:0,EKC42714:0.202973):0.195647):0.117913,(EKC19357:0.001952,EKC21040:0.007156):0.329848):0,((((((((((EKC40409:0.08669,EKC26225:0.106261):0.040072,EKC17588:0.013214):0.267845,EKC40795:0.400682):0.05635,((((EKC23433:0,EKC33552:0.002985):0.015929,EKC24724:0.107832):0.205359,EKC20669:0.22122):0.070128,((EKC17727:0.001253,EKC39000:0.001827)…
6063	(((((((CapteP49261:0.221019,CapteP49438:0.352889):0.181009,((CapteP50131:0.002576,CapteP58220:0.019945):0.104825,CapteP32170:0.185257):0.216393):0.03909,((CapteP106613:0.275033,EKC41214:0.507067):0.135166,(((EKC37544:0.125661,EKC19591:0.132715):0.054944,EKC17350:0.096556):0.052873,EKC22237:0.052366):0.235423):0.076049):0,((((((CapteP51065:0,CapteP46304:0.010965):0.112325,CapteP130039:0.183099):0.…
6115	(((EKC30407:0.392652,CapteP228283:0.494447):0.003883,(((((((EKC34843:0.235234,CapteP109118:0.488413):0.095847,EKC31636:0.386589):0.047467,(((CapteP107535:0.329219,CapteP224196:0.479113):0.052286,CapteP190179:0.374349):0.067101,EKC41851:0.53247):0.070929):0.039133,(((CapteP101011:0.311375,CapteP101809:0.393675):0.074969,(CapteP99791:0.298437,CapteP141328:0.321795):0.101572):0.046945,((CapteP219186…
6167	(((csin100460mRNA:0.381249,csin105808mRNA:0.987336):0.411309,CapteP137470:0.498549):0,(((((csin104483mRNA:0.460151,csin110858mRNA:0.69132):0.01111,(HmN_000230300.1mRNA:0.354156,SPER_0000921901-mRNA-1:0.944866):0.140781):0.028365,EKC24218:0.673102):0,((((((TsM_001179800.1mRNA:0.066117,TsM_000257300.1mRNA:0.084075):0,(EmuJ_001164400.1mRNA:0.008719,EgrG_001164400.1mRNA:0.028544):0.062147):0.297326,(…
6219	(((((((((((((((csin106822mRNA:0.01763,csin103919mRNA:0.026516):0.001443,(((((csin101768mRNA:0.049829,csin107319mRNA:0.055929):0.00923,((((csin106892mRNA:0,csin113233mRNA:0.001708):0.00488,csin108025mRNA:0.001971):0.004522,(csin102391mRNA:0.29424,csin109602mRNA:0.333055):0.03234):0.016105,(csin107197mRNA:0.070581,csin109444mRNA:0.083992):0.038867):0.034991):0.013269,csin100221mRNA:0.042236):0.0096…
6271	(((((((EgrG_000236500.1mRNA:0,EmuJ_000236500.1mRNA:0.011051):0.059511,TsM_000810000.1mRNA:0.068908):0.290283,HmN_000532200.1mRNA:0.361519):0.935948,SPER_0002239901-mRNA-1:0.577878):0.106449,((((csin105708mRNA:0.312448,csin105929mRNA:0.480006):0.125944,(((((Smp_049240.1.1:0,Smp_049250.1.1:0.0072):0.054617,Smp_049300.3.1:0):0,((Smp_049300.1.1:0,Smp_186020.1.1:0.003238):0.031308,((Smp_049300.2.1:0,S…
6323	(((((((SPER_0003795901-mRNA-1:0.127464,SPER_0002926001-mRNA-1:0.173586):0.012644,((((SPER_0003650301-mRNA-1:0.074188,SPER_0002125501-mRNA-1:0.089592):0.007468,((SPER_0001106401-mRNA-1:0.031324,SPER_0001242001-mRNA-1:0.040667):0.07266,SPER_0001276601-mRNA-1:0.129537):0.122034):0.00962,(((SPER_0000128401-mRNA-1:0.026087,SPER_0001968401-mRNA-1:0.034429):0.026227,SPER_0000956501-mRNA-1:0.094504):0.00…
6375	(((((((EmuJ_000638600.1mRNA:0.004648,EgrG_000638600.1mRNA:0.005621):0.049468,TsM_000952500.1mRNA:0.074537):0.111843,HmN_000348000.1mRNA:0.222905):0.053707,SPER_0002796601-mRNA-1:0.10544):0.101163,(csin108446mRNA:0.266627,Smp_068240.1.1:0.383466):0.234764):0.112921,(((((((((EgrG_000726800.1mRNA:0,EgrG_000726700.1mRNA:0.001633):0.013035,(EmuJ_000726700.1mRNA:0,EmuJ_000726800.1mRNA:0):0.013819):0.11…
6426	((((((((EmuJ_000779500.1mRNA:0.002424,EgrG_000779500.1mRNA:0.042855):0.034402,TsM_000441000.1mRNA:0.036941):0.10845,HmN_000032700.1mRNA:0.07969):0.095073,csin107691mRNA:0.200452):0.047077,((((EgrG_001031100.1mRNA:0,EmuJ_001031100.1mRNA:0.010492):0.057428,TsM_000709700.1mRNA:0.132631):0.076673,HmN_000215300.1mRNA:0.157256):0.132744,Smp_028990.1.1:0.254761):0.052528):0.046042,((((((((TsM_000800200.…
6477	(((((((((((csin102682mRNA:0.079813,csin108008mRNA:0.142679):0.115455,csin104447mRNA:0.161235):0.098049,csin102315mRNA:0.026438):0.015001,(((((((csin111854mRNA:0.095884,csin111194mRNA:0.13586):0.039697,csin105282mRNA:0.264236):0,csin106060mRNA:0.705743):0.027772,csin108564mRNA:0.030903):0.013264,csin104761mRNA:0.042798):0.015804,(((csin104398mRNA:0.024482,csin100030mRNA:0.037819):0.014964,(((csin1…
6528	((((EKC19257:0.293117,EKC25079:0.296029):0.072208,((EKC25757:0.342225,EKC25266:0.424023):0.210799,(EKC41290:0.043837,EKC41291:0.050481):0.413072):0.290076):0.014823,((((SPER_0000502801-mRNA-1:0.003171,SPER_0002993201-mRNA-1:0.00734):0.069391,(((EgrG_000570000.1mRNA:0.000556,EmuJ_000570000.1mRNA:0.008208):0.052363,TsM_000830700.1mRNA:0.044209):0.119161,HmN_000190100.1mRNA:0.124879):0.170258):0.182…
6579	(((((SPER_0003519101-mRNA-1:0.122819,SPER_0003707101-mRNA-1:0.236246):0.022799,(((SPER_0003723301-mRNA-1:0.116864,SPER_0003821701-mRNA-1:0.12695):0.000433,((((((SPER_0002600801-mRNA-1:0.100489,SPER_0001932701-mRNA-1:0.149433):0.005887,((SPER_0003689301-mRNA-1:0,SPER_0003865801-mRNA-1:0.004671):0.002602,SPER_0003794301-mRNA-1:0):0.190082):0.005812,(SPER_0000169001-mRNA-1:0.054201,SPER_0000172301-m…
6630	((((CapteP101748:0,CapteP218321:0.007149):0.330742,CapteP213544:5.00218):0.146172,CapteP168664:0.484532):0,((((((CapteP210492:0.499293,CapteP204200:0.648281):0,((((CapteP209586:0.008845,CapteP209585:0.035057):0.015155,CapteP191234:0.052183):0.064439,(CapteP196777:0.092628,CapteP192568:0.0983):0.118049):0.033829,CapteP211936:0.189115):0.371755):0,((CapteP218234:0.536813,EKC40427:0.716473):0,(((Cap…
6680	(((((((csin105321mRNA:0.006997,csin109342mRNA:0.007809):0.00105,(((((csin102321mRNA:0,csin109922mRNA:0):0,csin106391mRNA:0.001102):0,(((((csin109037mRNA:0,csin101378mRNA:0):0,csin109763mRNA:0):0,csin101153mRNA:0):0,csin102224mRNA:0.001098):0,csin108758mRNA:0.003299):0.001097):0.003298,csin101622mRNA:0.004436):0,((((csin104036mRNA:0.002497,csin101217mRNA:0.007778):0,csin103615mRNA:0.009989):0.0011…
6730	(((((((((CapteP225510:0.372017,CapteP219722:0.501718):0.040803,(CapteP207346:0.380288,CapteP222656:0.492292):0.065022):0.019227,(CapteP219724:0.496058,CapteP207686:0.506712):0.09634):0.029059,(((CapteP200225:0.050167,CapteP211921:0.069321):0.357029,CapteP222227:0.47944):0.018103,CapteP228921:0.327104):0.087744):0.028242,((CapteP214555:0.421341,CapteP206253:0.443066):0.101248,(CapteP219720:0.26603…
6780	((((((((csin103784mRNA:0.025847,csin107628mRNA:0.035238):0.003999,csin100599mRNA:0.072901):0.005276,csin107005mRNA:0.071392):0.001486,csin111196mRNA:0.052232):0.021088,((((((((((((csin103810mRNA:0.001924,csin107506mRNA:0.001968):0.00097,csin103967mRNA:0.001963):0,((csin102253mRNA:0.002928,csin105603mRNA:0.026616):0.000942,csin106730mRNA:0.042439):0.000977):0,((csin104875mRNA:0.01006,csin109069mRN…
6830	(((((((((((EKC36824:0.131603,EKC32299:0.146563):0.007409,EKC33986:0.082997):0.006547,((((((((EKC40687:0.039586,EKC24359:0.042626):0.009525,EKC38040:0.045607):0.005641,((((EKC43010:0.037168,EKC34178:0.084256):0.006034,(EKC34179:0.070519,EKC27604:0.07816):0.022417):0.00888,EKC17820:0.053554):0.012062,EKC27600:0.055089):0.011294):0.012521,EKC22805:0.060818):0.010514,(EKC38701:0.048228,EKC39367:0.059…
6880	(((((((((csin102631mRNA:0.219501,csin113087mRNA:0.274672):0.042034,csin109545mRNA:0.162493):0,SPER_0002129201-mRNA-1:0.477036):0.011883,(((((EmuJ_000319100.1mRNA:0.011726,EgrG_000319100.1mRNA:0.014204):0.071007,TsM_000669900.1mRNA:0.065692):0.10613,HmN_000795200.1mRNA:0.158841):0.151279,((SPER_0003738701-mRNA-1:0.003055,SPER_0002143301-mRNA-1:0.086428):0.001329,SPER_0003530001-mRNA-1:0.124526):0.…
6930	(((CapteP26145:0.460527,CapteP22271:2.02577):0,((CapteP139197:0.405607,CapteP25724:0.452234):0.089049,CapteP25340:0.509935):0.051755):0,((((EKC32046:0.552341,EKC24610:0.648214):0.072682,EKC23187:0.417571):0,((CapteP184731:0.473742,CapteP85504:0.503309):0.050684,CapteP84571:0.751855):0):0.021561,(((((((EKC24159:0.41251,EKC42209:0.462495):0.00345,EKC37482:0.397238):0.189297,EKC28394:0.362909):0.016…
6980	((((csin104004mRNA:0.217549,csin105862mRNA:1.29936):0.292735,(csin105057mRNA:0.020236,csin102419mRNA:0.042781):0.674703):0.164407,((((((((SPER_0002591001-mRNA-1:0.009471,SPER_0002368201-mRNA-1:0.017128):0.007589,SPER_0002664401-mRNA-1:0.120116):0.019503,SPER_0001694001-mRNA-1:0.037756):0.005559,SPER_0002025401-mRNA-1:0.023345):0,SPER_0002698701-mRNA-1:0.062902):0.014213,SPER_0002514101-mRNA-1:0.0…
7030	(((((((((((SPER_0001731901-mRNA-1:0.022713,SPER_0000359801-mRNA-1:0.207925):0.009949,SPER_0002659101-mRNA-1:0.05913):0.01637,SPER_0003099601-mRNA-1:0.111656):0.052878,(((SPER_0002638001-mRNA-1:0.002883,SPER_0001570001-mRNA-1:0.00785):0.007445,SPER_0003674201-mRNA-1:0.094076):0.012775,((SPER_0003291101-mRNA-1:0.002041,SPER_0002188601-mRNA-1:0.144324):0,SPER_0002332001-mRNA-1:0.00818):0.022781):0.0…
7080	(((((((SPER_0001216701-mRNA-1:0.504973,SPER_0001474801-mRNA-1:1.90849):0.664771,SPER_0000572101-mRNA-1:100000):0.068195,(SPER_0001020001-mRNA-1:2.16688,SPER_0003071901-mRNA-1:2.79343):0.511068):0,((HmN_000905370.1mRNA:0.333052,TsM_000704300.1mRNA:0.407741):0.804535,(((((SPER_0002969401-mRNA-1:0.004897,SPER_0002481601-mRNA-1:0.023526):0.057422,SPER_0001819601-mRNA-1:0.097276):0.012535,SPER_0002499…
7130	((((((((((((CapteP219761:0,CapteP187364:0.004977):0.058676,((CapteP78568:0.009895,CapteP225143:0.249573):0,CapteP99409:0.069589):0.235678):0.03491,(CapteP74351:0.000713,CapteP125007:0.036099):0.11939):0,CapteP175401:0.002444):0,CapteP163191:0.008152):0,CapteP202036:0.109837):0,CapteP214250:0):0.03381,CapteP225303:0.190827):0.023198,CapteP205652:0.041603):0.230589,EKC40310:0.589):0,(((EKC39722:0,E…
7179	(((((csin104366mRNA:1.26976,csin100078mRNA:1.61081):1.14831,csin113339mRNA:0.60222):0.06858,SPER_0000752701-mRNA-1:1.63883):0,EKC19674:0.478261):0,((CapteP94036:0,EKC28009:0.40285):0,((((((SPER_0000469201-mRNA-1:0.05062,SPER_0001060201-mRNA-1:0.052585):0.007343,SPER_0003399601-mRNA-1:0.053499):0.224158,SPER_0003606801-mRNA-1:0.385251):0.226716,Smp_169450.1.1:0.636931):0.297941,CapteP212232:0.0580…
7228	(((((((((EgrG_000393300.1mRNA:0.003135,EmuJ_000393300.1mRNA:0.013583):0.0743,TsM_000275000.1mRNA:0.100965):0.136274,HmN_000733700.1mRNA:0.178859):0.198108,SPER_0001692801-mRNA-1:0.598822):0,((((EgrG_000393400.1mRNA:0.013389,EmuJ_000393400.1mRNA:0.016578):0.056347,TsM_000911600.1mRNA:0.071724):0.167644,HmN_000733600.1mRNA:0.21461):0.110276,(((SPER_0001694901-mRNA-1:0,SPER_0000678101-mRNA-1:0.04522…
7277	((((((SPER_0001619501-mRNA-1:0,SPER_0002940401-mRNA-1:0.026136):0.228383,SPER_0001115001-mRNA-1:2.96814):0,(((EmuJ_001065000.1mRNA:0.009851,EgrG_001065000.1mRNA:0.015374):0.060179,TsM_000110500.1mRNA:0.072681):0.191061,HmN_000916500.1mRNA:0.232407):0.234819):0.075562,(csin101513mRNA:0.16083,Smp_100080.1.1:0.324111):0.292429):0.09212,(((((EgrG_000833400.1mRNA:0.001893,EmuJ_000833400.1mRNA:0.007696…
7326	((((((((EKC43254:0.053505,EKC35903:0.101043):0.022599,EKC28817:0.184578):0.055521,EKC25983:0.101417):0.179207,EKC31517:0.197352):0.07566,(EKC27872:0.001946,EKC37001:0.228884):0.262112):0.074805,((((((EKC26796:0.012105,EKC26797:0.027862):0.047267,EKC22318:0.067005):0.009455,EKC37474:0.085137):0,EKC40317:0.186572):0.11063,(EKC38319:0.102915,EKC31415:0.35689):0.150557):0.060197,EKC22726:0.386616):0.…
7375	(((((((((((EKC41306:0.081297,EKC32500:0.142282):0.070348,EKC25946:0.189058):0.163986,EKC36462:0.274983):0.122737,EKC26281:0.333333):0.030379,((EKC20163:0.300196,EKC19104:0.495369):0.041867,(EKC33666:0.389275,EKC28366:0.412263):0.064786):0.062644):0.023818,EKC34698:0.764692):0.097534,((EKC33839:0.161158,EKC25945:0.874959):0.774627,EKC28081:1.16934):1.45633):0.068422,EKC27540:1.07308):0.039779,Capt…
7424	((((((((((((EKC38618:0.248666,EKC42449:0.318381):0.056456,(((EKC41181:0,EKC26963:0.31246):0.008461,EKC30716:0.238599):0.128517,EKC41180:0):0.294683):0.086874,EKC38724:0.408768):0.019112,(((((EKC34022:0.050139,EKC34720:0.094902):0.016004,(EKC34718:0.103273,EKC34715:0.324494):0.042142):0.037898,EKC34717:0.192823):0.07468,(((EKC17690:0.022447,EKC36506:0.074581):0.029043,EKC26950:0.049696):0.053678,(…
7473	((((((((csin105733mRNA:0.109575,csin101636mRNA:0.255348):0.202217,(csin101634mRNA:0.035542,csin105734mRNA:0.048469):0.327014):0.212124,(((EgrG_000605300.1mRNA:0.011618,EmuJ_000605300.1mRNA:0.014292):0.059416,TsM_001052600.1mRNA:0.123317):0.098017,HmN_000009900.1mRNA:0.380211):0.472854):0.216376,((csin102068mRNA:0.224621,Smp_134470.1.1:0.283563):0.092564,((EgrG_000344500.1mRNA:0.006853,EmuJ_000344…
7522	((((((SPER_0000360401-mRNA-1:0,SPER_0000360301-mRNA-1:0):0,((((HmN_000882700.1mRNA:0.003801,HmN_000882300.1mRNA:0.005208):0.001063,HmN_001012300.1mRNA:0.003165):0.179999,(HmN_000882200.1mRNA:0,HmN_000882800.1mRNA:0):0.196739):0.029282,(((EmuJ_000635200.1mRNA:0.016573,EgrG_000635200.1mRNA:0.016911):0.081756,TsM_000910000.1mRNA:0.081864):0.135642,(((((EmuJ_000635800.1mRNA:0,EgrG_002001800.1mRNA:0.1…
7571	((((((csin112991mRNA:0.203331,csin101295mRNA:0.782734):0.048464,csin100887mRNA:0.201825):0.012915,((((((((((csin109895mRNA:0.304594,csin112126mRNA:0.396035):0.101977,csin103842mRNA:0.40274):0.028065,csin103285mRNA:0.742084):0.002997,(((((csin111999mRNA:0.138196,csin101069mRNA:0.370903):0.055621,((csin101544mRNA:0.630133,csin101371mRNA:1.30112):0.212742,csin104877mRNA:0.256277):0.061856):0.045294,…
7619	(((((((((((CapteP219712:0.010452,CapteP137412:0.027831):0.020055,CapteP228112:0.034843):0.167691,((CapteP175467:0.005667,CapteP117978:0.007381):0,CapteP156646:0):0.207578):0.032709,CapteP196652:0.34179):0.015398,CapteP135774:0.245145):0.063974,EKC22260:0.29607):0.01377,((CapteP197681:0.136557,CapteP150102:0.203647):0.168308,(EKC22340:0.061327,EKC35579:0.08539):0.243366):0.043038):0.043262,CapteP1…
7667	((((((((((EgrG_000428000.1mRNA:0.003771,EmuJ_000428000.1mRNA:0.010884):0.021675,TsM_000072000.1mRNA:0.056106):0.220439,HmN_000611500.1mRNA:0.129883):0.195352,Smp_194640.1.1:0.395664):0.038267,(((csin112017mRNA:0.334899,csin106729mRNA:0.794652):0,((SPER_0003528301-mRNA-1:0,SPER_0001994201-mRNA-1:0.12838):0.08263,SPER_0003508001-mRNA-1:0.046115):2.66267):0.195518,(SPER_0000476401-mRNA-1:0.27356,Smp…
7715	((((((EKC26593:0.035721,EKC26598:0.166896):0.009952,EKC26592:0.224186):0.437894,EKC28809:0.481133):0.012727,((((((((((EKC25246:0,EKC25248:0):0,EKC25249:0):0,EKC25247:0):0,EKC25519:0.21765):0.019154,EKC25250:0.188629):0.086156,EKC25244:0.103434):0.171704,EKC26087:0.435761):0,((((EKC28161:0.041554,EKC28160:0.055891):0.037355,EKC25015:0.063847):0.080095,EKC28159:0.082542):0.033178,EKC19766:0.106296)…
7763	(((((((SPER_0002463301-mRNA-1:0.868913,SPER_0000801201-mRNA-1:100000):2.4123,SPER_0002144401-mRNA-1:1.57594):0.310214,SPER_0001978001-mRNA-1:0.88356):0.176286,SPER_0000183201-mRNA-1:1.14682):0,((((((SPER_0002301401-mRNA-1:0.019198,SPER_0002647801-mRNA-1:0.055319):0,SPER_0001790601-mRNA-1:0.039334):2.00349,SPER_0002432001-mRNA-1:1.47394):0,((SPER_0000591601-mRNA-1:0.009953,SPER_0003767501-mRNA-1:0…
7811	(((CapteP124162:0.224856,EKC33099:0.230069):0.078484,((((((CapteP210739:0.004276,CapteP22135:0.029183):0.307246,CapteP22212:0.24052):0.041156,CapteP108671:0.365283):0.148537,CapteP175370:0.35326):0.018375,((EKC25232:0.345525,EKC31494:0.350152):0.137746,EKC34373:0.575041):0.048787):0.028159,(((((((((((((CapteP146855:0.001827,CapteP146841:0.003735):0.114788,CapteP138354:0.089156):0.121923,CapteP156…
7859	((((EKC18681:0.582425,EKC34005:0.682374):0.175456,(CapteP201617:0.701599,CapteP224044:0.800384):0.217501):0,(((((CapteP139609:0.003772,CapteP139522:0.005755):0.296279,EKC19379:0.665792):0.115335,(EKC21529:0.321843,CapteP222008:0.380571):0.140833):0.014524,(((((EKC19797:0.125666,EKC27181:0.409289):0.433974,EKC39436:0.76294):0.08369,((EKC18684:0.374338,EKC18683:0.48732):0.155603,EKC39719:0.502608):…
7906	((((((((SPER_0001146101-mRNA-1:0.013945,SPER_0003324901-mRNA-1:0.029771):0.032665,SPER_0001168001-mRNA-1:0.165501):0.315609,((SPER_0003193401-mRNA-1:0.015139,SPER_0002723501-mRNA-1:0.082247):0,(((SPER_0003748801-mRNA-1:0.025103,SPER_0001905101-mRNA-1:0.033115):0.01599,SPER_0000546401-mRNA-1:0.002482):0.055574,SPER_0001652201-mRNA-1:0.021649):0.030753):0.64686):0.023534,(((SPER_0001578501-mRNA-1:0…
7953	((((EKC33970:0,EKC21180:0.00505):0,EKC24545:0.005043):0.772103,((CapteP191164:0.012118,CapteP195475:0.130986):0.278557,CapteP208793:0.275087):3.02764):0,((((((((CapteP218223:0.009056,CapteP213776:0.075148):0.017324,((CapteP200865:0.048741,CapteP211532:0.095342):0.058511,CapteP216736:0.002901):0.036836):0,(((((((((CapteP189228:0.005164,CapteP211161:0.007471):0.190471,CapteP197526:0.059516):0,(Capt…
8000	((((((((EgrG_001138300.1mRNA:0.000014,EmuJ_001138300.1mRNA:0.014041):0.043833,TsM_000556500.1mRNA:0.060303):0.1546,HmN_000569500.1mRNA:0.207495):0.067173,SPER_0000447401-mRNA-1:0.269024):0.059417,SPER_0000040301-mRNA-1:0.386198):0.088068,((((SPER_0002481401-mRNA-1:0,SPER_0003696401-mRNA-1:0):0.553997,(SPER_0000621301-mRNA-1:0,SPER_0001245601-mRNA-1:0):0.889344):0,Smp_146750.1.1:0.283155):0.242094…
8047	(((((HmN_000196700.1mRNA:0.168394,EmuJ_001199400.1mRNA:0.174747):0.029036,SPER_0000545801-mRNA-1:0.368632):0.042901,Smp_087270.1.1:0.205107):0.095783,(((((((((SPER_0000819501-mRNA-1:0.016335,SPER_0003726801-mRNA-1:0.018401):0.315229,SPER_0000912501-mRNA-1:0):0.019771,SPER_0003525801-mRNA-1:0):0.141653,(SPER_0002303101-mRNA-1:0.001982,SPER_0000572501-mRNA-1:0.171775):0.306122):0,(((EmuJ_000214600.…
8094	((((((((SPER_0003945001-mRNA-1:0,SPER_0003040701-mRNA-1:1.76295):0,SPER_0003228401-mRNA-1:1.17028):0,TsM_001221600.1mRNA:2.3024):0,(SPER_0003732701-mRNA-1:0,TsM_000421100.1mRNA:100000):0):0.211055,csin110891mRNA:0):0,(((((((SPER_0003308401-mRNA-1:0,SPER_0003416401-mRNA-1:0.012517):0,SPER_0002243301-mRNA-1:0):0.2459,SPER_0002184001-mRNA-1:0.176227):0.091626,(SPER_0003423601-mRNA-1:0.008025,SPER_00…
8141	((((((((SPER_0002335201-mRNA-1:0.011681,SPER_0002031501-mRNA-1:0.165802):0.128009,((((EmuJ_000585500.1mRNA:0,EmuJ_000585600.1mRNA:0):0,(EmuJ_000585300.1mRNA:0,EmuJ_000585100.1mRNA:0):0):0.008164,EgrG_000585100.1mRNA:0.010672):0.0297,TsM_000724500.1mRNA:0.076713):0.201471):0.117777,csin107548mRNA:0.314819):0.212249,(((((EgrG_000498900.1mRNA:0.005043,EmuJ_000498900.1mRNA:0.009343):0.058738,TsM_0008…
8188	(((EKC20373:0.281237,CapteP202961:0.592141):0,((EKC20121:1.27234,EKC24090:1.96998):1.30895,CapteP222115:0.459335):0):0,(((((((EKC24243:0.082977,EKC24248:0.491899):0.109157,EKC20234:0.129386):0.080357,(CapteP222210:0.365598,CapteP119323:0.49536):0.147545):0,((((((((EKC27660:0,EKC39709:0):0.346119,EKC32559:0.522794):0.063476,CapteP227531:0.417575):0.025439,((EKC18931:0.258227,CapteP156723:0.427103)…
8235	(((((((((((((((CapteP190769:0.034225,CapteP201655:0.036937):0.008946,(((CapteP195773:0.020238,CapteP215083:0.127403):0.042772,CapteP208788:0.056678):0,CapteP196775:0.090282):0.088168):0.004943,CapteP205828:0.128774):0.006291,((CapteP185968:0.040076,CapteP211981:0.162735):0.022043,CapteP192753:0.069714):0.023889):0.006601,(((CapteP193746:0.032978,CapteP202699:0.041555):0.006255,((CapteP185549:0.04…
8282	((((((Smp_178940.1.1:0.063054,Smp_102190.1.1:0.112198):0.150034,((Smp_168550.1.1:0.065449,Smp_084570.1.1:0.065486):0.022568,Smp_168560.1.1:0.049513):0.24707):0.066486,Smp_009430.1.1:0.220294):0.075647,((csin106482mRNA:0.363755,csin101482mRNA:0.400486):0.101794,((((((EmuJ_000284700.1mRNA:0.009107,EmuJ_000284400.1mRNA:0.009225):0.068876,TsM_000541800.1mRNA:0.083603):0.087337,HmN_000621800.1mRNA:0.2…
8329	((((((((((CapteP217180:0.023397,CapteP191696:0.053841):0.001261,((CapteP197632:0.028231,CapteP187054:0.035013):0.003856,CapteP206649:0.059835):0.004513):0.002089,CapteP209662:0.020232):0,((((((CapteP195406:0.016654,CapteP190845:0.02455):0.014207,CapteP212174:0.011277):0,(((CapteP187630:0.004174,CapteP193251:0.004179):0.000163,CapteP193791:0):0.001154,CapteP213491:0.002243):0.000761):0,((((((((Cap…
8376	((((((EKC29960:0.383604,EKC25752:0.583929):0.042758,EKC33048:0.481887):0.089832,CapteP176051:0.636514):0.019613,(((EKC42034:0.415176,EKC19144:0.434624):0.050396,(((((CapteP113671:0.039319,CapteP19592:0.084892):0,CapteP190556:0.159782):0.0734,CapteP103892:0.083343):0.11298,((((CapteP226720:0,CapteP226718:0.001201):0,CapteP226719:0.0012):0.004605,CapteP121428:0.01712):0.08983,CapteP210211:0.203511)…
8422	(((((((((((((csin106583mRNA:0.235746,csin100596mRNA:0.280392):0.066932,((csin100345mRNA:0.47323,csin113583mRNA:0.491944):0.195055,csin100791mRNA:0.410033):0.115939):0.03342,csin110738mRNA:0.2874):0.030591,csin107921mRNA:1.05933):0.015222,((csin110151mRNA:0.339053,csin110861mRNA:0.371814):0.053447,csin100394mRNA:0.221364):0.037188):0.034377,(csin108201mRNA:0.048085,csin106989mRNA:0.163334):0.07448…
8468	((((SPER_0002447801-mRNA-1:0.011907,SPER_0003255101-mRNA-1:0.042998):0.0024,SPER_0001549701-mRNA-1:0.009732):0.384377,SPER_0001003501-mRNA-1:0.296871):0.0343675,((((((SPER_0001342701-mRNA-1:0.124168,SPER_0001670601-mRNA-1:0.173293):0.006542,SPER_0002666501-mRNA-1:0.169129):0.006069,SPER_0003649201-mRNA-1:0.17828):0.007807,((((SPER_0003130101-mRNA-1:0.00298,SPER_0003472101-mRNA-1:0.020879):0.12778…
8514	(((((((((TsM_001116000.1mRNA:0.868896,TsM_000309900.1mRNA:100000):3.05267,TsM_000795300.1mRNA:4.16478):0,SPER_0000257001-mRNA-1:100000):0,(((((((EmuJ_001105200.1mRNA:0,EmuJ_001105000.1mRNA:0):0,EmuJ_000275200.1mRNA:0.024298):0,EgrG_001105200.1mRNA:0.020367):0.086107,TsM_000055000.1mRNA:0.077647):0.11618,HmN_000174800.1mRNA:0.398283):0,SPER_0001188101-mRNA-1:0.541021):0,(SPER_0003838401-mRNA-1:0.6…
8560	(((((SPER_0003650401-mRNA-1:0.075508,SPER_0001192501-mRNA-1:0.166191):0.073309,SPER_0000246401-mRNA-1:0.143155):0.056948,(((((((SPER_0001135001-mRNA-1:0.111866,SPER_0003864201-mRNA-1:0.212957):0.006274,SPER_0001900101-mRNA-1:0.108331):0.007345,(SPER_0000586201-mRNA-1:0.134813,SPER_0001996201-mRNA-1:0.140286):0.014502):0.002864,(((SPER_0001480101-mRNA-1:0.161339,SPER_0002608701-mRNA-1:0.311502):0.…
8606	((((((((((((((((((EKC32457:0.034501,EKC34063:0.045783):0.004153,(EKC32094:0.052597,EKC37648:0.068141):0.005819):0.007462,EKC42627:0.035575):0.003018,(((((EKC26709:0.052832,EKC26710:0.079511):0.001648,EKC40581:0.057993):0.011738,(EKC24721:0.032548,EKC27842:0.046949):0.016081):0.003701,EKC37756:0.071844):0.002865,((((EKC32932:0,EKC39282:0.00663):0.081339,EKC40582:0.06652):0.024817,EKC39539:0.055555…
8652	(((((CapteP177949:0.247534,CapteP218441:0.249506):0.049007,((((CapteP140387:0.001838,CapteP23094:0.003798):0.014059,CapteP23096:0.006393):0.131344,CapteP127365:0.179514):0.160342,CapteP112035:0.20222):0.092289):0.08824,(CapteP115907:0.068157,CapteP89708:0.229529):0.169619):0.20769,CapteP194056:1.93786):0,((((CapteP178894:0.225733,CapteP176799:0.322152):0.063338,CapteP53259:0.300658):0.020998,(EKC…
8698	((((((EKC31257:0.149831,EKC36626:0.31952):0.020582,EKC23001:0.111449):0,((((((EKC21100:0.041952,EKC22362:0.047427):0.00604,EKC34094:0.027199):0.011166,EKC37747:0.075668):0.005921,EKC34095:0.134408):0.008793,(((EKC30613:0.090805,EKC22828:0.155299):0.018025,((EKC17287:0.054013,EKC41861:0.460602):0.086102,EKC41155:0.074364):0.038009):0.001459,((EKC38931:0.115758,EKC29460:0.305877):0.122416,EKC42956:…
8744	(((((CapteP115562:0.21776,CapteP49075:0.227798):0.134148,CapteP224576:0.397515):0.093134,EKC24233:0.276837):0.014687,(((((((((((EKC34990:0.052081,EKC34989:0.121327):0.113993,(EKC38496:0.090267,EKC38500:0.158891):0.137133):0.063677,((EKC39886:0.154949,EKC38988:0.308922):0.029804,(EKC35525:0.172099,EKC35526:0.203998):0.076725):0.078681):0.06132,EKC29683:0.462763):0.006838,((EKC35524:0.216888,EKC389…
8790	(((((((csin104141mRNA:0.616099,Smp_040960.1.1:0.700058):0.090571,((SPER_0001911801-mRNA-1:0.037021,SPER_0001461501-mRNA-1:0.053262):0.450864,TsM_000839400.1mRNA:0.383504):0.267527):0.024769,(((((EgrG_000235600.1mRNA:0.004409,EmuJ_000235600.1mRNA:0.010379):0.123821,TsM_000398000.1mRNA:0.121794):0.531342,TsM_000845900.1mRNA:2.14672):0,(TsM_000586800.1mRNA:0.245705,HmN_000169300.1mRNA:0.289096):0.72…
8836	(((((((((EgrG_000203200.1mRNA:0.012581,EmuJ_000203200.1mRNA:0.014563):0.447359,EmuJ_000332400.1mRNA:0.187816):0.014107,((SPER_0000588201-mRNA-1:0,SPER_0001562401-mRNA-1:0.009656):0.004739,SPER_0001506801-mRNA-1:0):0.539044):0,(((((SPER_0001066701-mRNA-1:0.021027,SPER_0000816101-mRNA-1:0.031627):0.01708,((SPER_0002770701-mRNA-1:0.011988,SPER_0002867001-mRNA-1:0.092446):0.010364,SPER_0002146601-mRN…
8881	((((((((SPER_0002803701-mRNA-1:0.030702,SPER_0003578501-mRNA-1:0.038592):0.001257,((((SPER_0001397801-mRNA-1:0.062082,SPER_0003695501-mRNA-1:0.084804):0,(((((((((((SPER_0002084301-mRNA-1:0.057619,SPER_0001765101-mRNA-1:0.092166):0.008287,SPER_0002971601-mRNA-1:0.113616):0.002628,((SPER_0001633401-mRNA-1:0.064798,SPER_0000234301-mRNA-1:0.300433):0.04412,SPER_0001293501-mRNA-1:0.071661):0.01067):0.…
8926	(((((((EgrG_000260700.1mRNA:0.005552,EmuJ_000260700.1mRNA:0.011449):0.060158,TsM_001059600.1mRNA:0.127188):0.027043,((((EgrG_000260800.1mRNA:0.018403,EmuJ_000260800.1mRNA:0.033677):0.039093,TsM_001059700.1mRNA:0.092593):0.091198,TsM_001140800.1mRNA:0.29118):0.03969,TsM_001059500.1mRNA:0.154094):0.041555):0.192871,HmN_000810500.1mRNA:0.189461):0.287208,(SPER_0001813001-mRNA-1:0.03959,SPER_00039647…
8971	(((((((((((((EgrG_000113500.1mRNA:0.000312,EmuJ_000114300.1mRNA:0.239887):0.009611,EmuJ_000113500.1mRNA:0.017022):0.060134,(EgrG_000114500.1mRNA:0.039202,EmuJ_000114500.1mRNA:0.088656):0.0662):0.012412,TsM_001107000.1mRNA:0.119209):0.006046,(((EmuJ_000114400.1mRNA:0.059435,EgrG_000114400.1mRNA:0.083527):0.062455,(EmuJ_000115200.1mRNA:0.010309,EgrG_000115200.1mRNA:0.013912):0.078941):0.020501,TsM_…
9016	((((EKC32686:0.002756,EKC32687:0.321758):0.434349,EKC32684:2.01789):0.351075,CapteP145181:0.27861):0,((((((((((((((EKC40921:0.427242,EKC40919:0.430401):0.242486,EKC40913:0.242826):0.06575,((EKC17932:0,EKC40914:0):0.39986,EKC40915:0.195713):0.169241):0.057239,EKC40925:0.725491):0.026105,(EKC40918:0.212021,EKC40917:0.382066):0.105155):0.088849,((EKC23804:0.00568,EKC23805:0.00829):0.405712,EKC33718:…
9061	((csin109465mRNA:1.98013,csin108283mRNA:2.86123):0.0243405,(((((((((((((((((csin100580mRNA:0.142591,csin100024mRNA:0.169812):0.036062,csin111182mRNA:0.133251):0.057539,csin100939mRNA:0.154836):0,(csin109163mRNA:0.238644,csin111374mRNA:0.535717):0.185036):0.022039,csin103150mRNA:0.17398):0.025465,((csin101358mRNA:0.087452,csin103484mRNA:0.115407):0.040581,csin103624mRNA:0.149997):0.043798):0.01750…
9106	((((CapteP166146:0.353763,HmN_000316300.1mRNA:0.595875):0.082236,CapteP115714:0.449764):0.012975,(CapteP220218:0.395366,CapteP108662:0.462237):0.056931):0.000534,(((((((EKC18061:0.435517,EKC31399:0.454):0.040871,EKC17288:0.387251):0.0171,EKC19003:0.431948):0.035665,((((EKC25312:0.303449,EKC40294:0.403964):0.066157,CapteP156299:0.482475):0.01145,((EKC30006:0.056921,EKC19499:0.075093):0.230704,Capt…
9151	((((((SPER_0003548601-mRNA-1:0.268445,SPER_0000229101-mRNA-1:0.461898):0.02797,(SPER_0001940601-mRNA-1:0,SPER_0000134701-mRNA-1:0.022603):0.183203):0.206419,((((SPER_0002007501-mRNA-1:0.005975,SPER_0003916501-mRNA-1:0.009844):0.009919,(SPER_0003615001-mRNA-1:0,SPER_0001503401-mRNA-1:0.815082):0.224195):0.085976,(((SPER_0001262901-mRNA-1:0.017696,SPER_0003457301-mRNA-1:0.026321):0.132773,((SPER_00…
9196	((SPER_0001037501-mRNA-1:0.412136,SPER_0000290301-mRNA-1:0.606966):0.051591,(((((SPER_0001916901-mRNA-1:0.0975,SPER_0002928701-mRNA-1:0.135622):0.016444,((SPER_0000459601-mRNA-1:0.013298,SPER_0002914001-mRNA-1:0.028133):0.177994,SPER_0000088901-mRNA-1:0.21863):0.230469):0,(SPER_0001116501-mRNA-1:0.081704,SPER_0001477101-mRNA-1:0.081789):0.100428):0,(((((((SPER_0000674001-mRNA-1:0.189383,SPER_0002…
9241	(((((((EgrG_000924600.1mRNA:0.001414,EmuJ_000924600.1mRNA:0.011897):0.074953,TsM_000350600.1mRNA:0.046692):0.151834,HmN_000331300.1mRNA:0.221711):0.197429,csin101562mRNA:0.287353):0.171886,(((((((SPER_0001060501-mRNA-1:0.094324,SPER_0001616201-mRNA-1:0.314645):0.06787,((SPER_0002403301-mRNA-1:0.063742,SPER_0001172101-mRNA-1:0.213194):0.077627,SPER_0000255001-mRNA-1:0.141994):0.117333):0.481019,(S…
9286	(((((((EKC22250:0.342799,EKC26654:0.620534):0.325804,CapteP54067:0.628928):0.076259,((CapteP182424:0.267594,EKC39941:0.559426):0,(CapteP5310:0.254109,EKC31663:0.378493):0.051604):0.233468):0.049856,(((EKC39647:0.361136,EKC38771:0.371426):0.079483,((CapteP225192:0.229951,CapteP33495:0.265777):0.074694,CapteP130761:0.207703):0.176944):0.021047,((CapteP23273:0,CapteP120085:0.014759):0.283585,EKC3877…
9331	(((((EmuJ_000825000.1mRNA:0.001933,EgrG_000825000.1mRNA:0.015216):0.392343,HmN_000400500.1mRNA:0.22957):0.266605,(EgrG_000320700.1mRNA:0,EmuJ_000320700.1mRNA:0.113074):4.05679):0,(csin100801mRNA:0.36914,csin100802mRNA:0.783078):0.238108):0,((((((csin102796mRNA:0.303166,Smp_153090.1.1:0.73924):0.118473,(((EgrG_000321100.1mRNA:0.007846,EmuJ_000321100.1mRNA:0.007852):0.061531,TsM_000594500.1mRNA:0.0…
9375	(((((((TsM_000494500.1mRNA:0.041185,EmuJ_000254750.1mRNA:0.041224):0.153279,HmN_000373800.1mRNA:0.19036):0.094285,(((EmuJ_000326000.1mRNA:0.012548,EgrG_000326000.1mRNA:0.051168):0.088163,TsM_000839300.1mRNA:0.06619):0.057738,HmN_000301400.1mRNA:0.256669):0.787735):0,(((((SPER_0000046601-mRNA-1:0.015175,SPER_0001109601-mRNA-1:0.040443):0.005973,(((SPER_0002931501-mRNA-1:0.244201,SPER_0002461801-mR…
9419	(((((((CapteP219362:0,CapteP136933:0.09845):0.419617,CapteP167012:0.403663):0.122198,CapteP173843:0.74575):0.0552,((CapteP169702:0.398654,CapteP93436:0.470723):0.057079,(CapteP53491:0.010571,CapteP83577:0.02016):0.533317):0.089247):0.012307,(((EKC20596:0,EKC20595:0):0,EKC28769:0.062831):0.349708,EKC42255:0.412472):0.142176):0.071075,(((((EgrG_000888300.1mRNA:0.004855,EmuJ_000888300.1mRNA:0.013851…
9463	((((((((((((SPER_0001859601-mRNA-1:0.194066,SPER_0002590301-mRNA-1:0.273115):0.036832,SPER_0002013501-mRNA-1:0.124654):0.013024,SPER_0003516601-mRNA-1:0.102197):0,SPER_0003862701-mRNA-1:0.127739):0.015549,SPER_0001101001-mRNA-1:0.064266):0,(SPER_0001978201-mRNA-1:0.104164,SPER_0001876701-mRNA-1:0.121072):0.009512):0.001209,SPER_0000227101-mRNA-1:0.057506):0.00299,((((SPER_0003279301-mRNA-1:0.1292…
9507	(((((((SPER_0002236301-mRNA-1:0.031353,SPER_0003963501-mRNA-1:0.037142):0.396239,SPER_0001560401-mRNA-1:0.206806):0.015842,((((EgrG_000906000.1mRNA:0.011136,EmuJ_000906000.1mRNA:0.020888):0.047806,TsM_000005600.1mRNA:0.144577):0.191239,HmN_000669400.1mRNA:0.393705):0.084818,HmN_000604400.1mRNA:0.197245):0.167621):0.118024,SPER_0002794601-mRNA-1:0.394658):0.061821,(csin108219mRNA:0.283332,Smp_0037…
9551	((((((((((((EKC20655:0.063557,EKC20654:0.086853):0.018392,EKC20653:0.080201):0.027776,EKC35825:0.071194):0.007698,(EKC23576:0.110781,EKC31956:0.152164):0.041481):0,(((EKC27475:0.073809,EKC41018:0.109392):0.004662,((EKC41278:0.058313,EKC33870:0.131995):0.004552,EKC37420:0.108127):0.004906):0.00895,((EKC30151:0,EKC30150:0):0,EKC27881:0.107014):0.011916):0.008911):0.002649,(EKC38444:0.080653,EKC3387…
9595	((((((((csin110780mRNA:0.136385,csin108151mRNA:0.599544):0.09919,csin110714mRNA:0.01962):0.004013,((((csin102362mRNA:0.007812,csin109912mRNA:0.012718):0,csin104910mRNA:0):0.006283,(((((((((((csin108459mRNA:0.151731,csin106076mRNA:0.680572):0.170318,csin105483mRNA:0.123051):0.031619,csin106412mRNA:0.178124):0.019589,csin104085mRNA:0.047435):0.025275,csin103493mRNA:0.009098):0.00301,csin104197mRNA:…
9639	(((((((SPER_0002890701-mRNA-1:0.143019,SPER_0002803101-mRNA-1:0.154264):0.216012,SPER_0000382701-mRNA-1:0.446049):0.059677,(((EgrG_000901300.1mRNA:0.006179,EmuJ_000901300.1mRNA:0.013997):0.068662,TsM_000740200.1mRNA:0.070006):0.087882,HmN_000852200.1mRNA:0.221084):0.296396):0,((((((EgrG_000931700.1mRNA:0.01115,EmuJ_000931700.1mRNA:0.015241):0.019479,TsM_000882500.1mRNA:0.115948):0.117008,HmN_0007…
9683	((((((((Smp_195090.1.1:0.253444,Smp_169200.1.1:0.350905):0.055595,Smp_169190.1.1:0.377579):0.058518,Smp_086530.1.1:0.313771):0.085327,(csin103888mRNA:0.23113,csin103889mRNA:0.327845):0.291625):0.017466,(((Smp_072630.1.1:0,Smp_072630.2.1:0.001717):0,Smp_072620.1.1:0.001709):0.523652,csin103887mRNA:0.445466):0.064982):0.047696,(csin103886mRNA:0.265958,csin103885mRNA:0.470038):0.273578):0,((((((csin…
9727	((((((((((csin100322mRNA:0.044117,csin113025mRNA:0.257539):0,csin105663mRNA:0.122131):0.014346,(csin112075mRNA:0.051267,csin109389mRNA:0.778555):0.177943):0,csin113590mRNA:0.186384):0,csin105865mRNA:0.196245):0.04667,((((((csin105554mRNA:0.039844,csin112509mRNA:0.049831):0.002164,(((((((csin101616mRNA:0.05977,csin112389mRNA:0.148138):0.010706,csin111536mRNA:0.098447):0.036235,csin106032mRNA:0.044…
9771	(((((EgrG_000392800.1mRNA:0.009292,EmuJ_000392800.1mRNA:0.020634):0.092021,TsM_001147300.1mRNA:0.121844):0.224753,HmN_000734300.1mRNA:0.259755):0.116989,(((HmN_000517900.1mRNA:0.166712,HmN_000517700.1mRNA:0.197607):0.983037,SPER_0000300601-mRNA-1:2.91099):0.187787,(((((((EgrG_000856500.1mRNA:0.000929,EmuJ_000856500.1mRNA:0.021017):0.033429,TsM_000156500.1mRNA:0.062379):0.372149,(HmN_000668300.1mR…
9814	(((((((((((CapteP113705:0,CapteP3648:0.003252):0.496504,CapteP131040:0.476765):0.08605,((((CapteP104044:0,CapteP137810:0.003484):0.007071,(CapteP112080:0,CapteP104042:0):0.009397):0.13895,(CapteP37025:0,CapteP137505:0.004888):0.15173):0.034464,(CapteP49846:0,CapteP111476:0):0.156665):0.235613):0.103886,(CapteP64938:0.116868,CapteP97729:0.139355):0.421716):0.040178,(((((CapteP146061:0,CapteP103499…
9857	((((((SPER_0000100201-mRNA-1:0.001991,SPER_0001096301-mRNA-1:0.017239):0.207976,TsM_000499900.1mRNA:0.189831):0.177897,(csin107304mRNA:0.176372,Smp_143130.1.1:0.271691):0.207696):0.004293,((EgrG_000457500.1mRNA:0,EmuJ_000457500.1mRNA:0.01184):0.608365,((((((EmuJ_000137500.1mRNA:0,EmuJ_000146700.1mRNA:0):0.005477,EgrG_000146700.1mRNA:0.009282):0.131272,TsM_000361000.1mRNA:0):1.16994,(((((EmuJ_0001…
9900	(((((((((((CapteP117036:0.003322,CapteP91192:0.053435):0.05441,((CapteP97319:0,CapteP195550:0.016057):0.103058,CapteP196632:0.08717):0.090754):0.030049,(CapteP147720:0.002101,CapteP139224:0.027066):0.055705):0.013572,((CapteP201499:0.043498,CapteP185220:0.061174):0.051252,CapteP126424:0.06665):0.02103):0.012607,(CapteP196722:0.084807,CapteP107392:0.094226):0.02902):0.017011,CapteP212343:0.338966)…
9943	(((((((((((CapteP206732:0,CapteP190871:1.15754):0.009328,CapteP208932:0.018452):0,CapteP200751:0.026919):0,CapteP202589:0.841839):0.140868,CapteP186033:0.297724):0.172075,CapteP197588:0.075108):0.047624,((((((((((CapteP197591:0.030516,CapteP208930:0.035142):0.006091,(CapteP187820:0.038188,CapteP188920:0.111578):0.034937):0.002749,(CapteP229386:0.025882,CapteP197426:0.118407):0.007879):0,CapteP191…
9986	(((((((Smp_130810.1.1:0.231056,Smp_137550.1.1:0.246603):0.157794,Smp_159840.1.1:0.143972):0.381669,EgrG_000596000.1mRNA:0.143331):0.288192,((((EgrG_001028600.1mRNA:0.002809,EmuJ_001028600.1mRNA:0.009585):0.035968,TsM_000710400.1mRNA:0.089224):0.117005,(SPER_0001576801-mRNA-1:0,SPER_0003623701-mRNA-1:0.081672):0.272739):0.236458,csin108064mRNA:0.044073):0.344943):0.106968,(((((((SPER_0003860601-mR…
10029	(((CapteP117749:0.321461,EKC32461:0.367772):0.052079,(((((EgrG_000818600.1mRNA:0.005136,EmuJ_000818600.1mRNA:0.007075):0.038109,TsM_000036100.1mRNA:0.054552):0.175778,(HmN_001010300.1mRNA:0,HmN_001010400.1mRNA:0):0.233208):0.177741,SPER_0001019101-mRNA-1:0.243979):0.083149,Smp_128710.1.1:0.891137):0.577152):0.0428995,(((CapteP142791:0.301261,EKC31595:0.340279):0.072778,(csin110054mRNA:0.330294,Sm…
10072	((((((((csin101553mRNA:0,csin101552mRNA:0):0,Smp_178830.1.1:0.675631):0.074584,Smp_170810.1.1:0.561012):0.183553,(((EgrG_000763100.1mRNA:0.005281,EmuJ_000763100.1mRNA:0.011509):0.04294,TsM_000063500.1mRNA:0.057785):0.174466,HmN_000458300.1mRNA:0.196874):0.213376):0.170805,(csin103153mRNA:0.205032,Smp_083980.1.1:0.568668):0.289119):0.34235,((csin105251mRNA:0.233802,Smp_093210.1.1:0.300972):0.30852…
10115	(((((((((EmuJ_000231300.1mRNA:0.006898,EgrG_000231300.1mRNA:0.007451):0.060259,TsM_000569000.1mRNA:0.060284):0.108974,HmN_000209900.1mRNA:0.132158):0.071566,SPER_0003765401-mRNA-1:0.306352):0.181709,(((Smp_034840.3.1:0,Smp_034840.1.1:0):0,Smp_034840.2.1:0.002791):0.259694,csin101032mRNA:0.269997):0.211112):0.025276,((((((EgrG_001060100.1mRNA:0.007671,EmuJ_001060100.1mRNA:0.012022):0.053998,TsM_00…
10157	(((((csin100526mRNA:0.066781,csin110008mRNA:0.146987):0.004974,((((((csin111903mRNA:0.00242,csin110781mRNA:0.011892):0,((((((csin112014mRNA:0.00393,csin111233mRNA:0.028398):0.001984,csin112787mRNA:0.00992):0,csin113283mRNA:0.013919):0.001961,((csin107390mRNA:0,csin109659mRNA:0.001967):0,csin112281mRNA:0.007908):0.001961):0,((csin112557mRNA:0.007897,csin105078mRNA:0.013875):0,(((((((((((((csin1064…
10199	((((((((((CapteP188612:0.053998,CapteP186025:0.082704):0.014161,CapteP197327:0.045499):0.009182,CapteP187224:0.011922):0.015028,(CapteP208553:0.054757,CapteP214812:0.061985):0.036832):0.156258,CapteP209618:0.221041):0.091601,CapteP215618:0.268537):0.136888,(((CapteP185305:0.374169,CapteP214741:0.459395):0.014664,CapteP207761:0.022075):0.168451,CapteP190626:0.140726):0.241193):0.290056,EKC36295:0.…
10241	((((CapteP188851:0.229483,CapteP226202:0.29236):0.163952,CapteP216516:0.359556):0.117591,(CapteP208758:0.285635,CapteP203615:0.389304):0.15715):0.079905,((((((((((CapteP217010:0.005791,CapteP216580:0.005795):0,(((((((((CapteP222004:0,CapteP205732:0.014594):0,(CapteP204154:0.011683,CapteP218281:0.01762):0.002887):0,CapteP194342:0.002952):0,CapteP208559:0):0.000171,CapteP215187:0.005915):0.001332,C…
10283	(((((((CapteP205934:0.028941,CapteP205919:0.037795):0.065791,CapteP212775:0.100186):0.438951,CapteP91699:0.498747):0.007718,(((((CapteP216537:0.022653,CapteP199469:0.055305):0.047197,CapteP108341:0.025427):0.05275,CapteP64368:0.041058):0.032745,CapteP140623:0.111615):0.096934,CapteP197325:0.323046):0.230241):0.048289,((CapteP208609:0.496132,EKC41662:0.6968):0.007804,CapteP205371:0.560866):0.06217…
10325	(((((((((CapteP26156:0.007437,CapteP26157:0.01199):0.009608,CapteP212858:0.03348):0.474048,CapteP191752:0.520474):0,((((((CapteP45571:0.003224,CapteP134308:0.01342):0.035091,((CapteP101291:0,CapteP216122:0.005064):0.016494,CapteP159075:0.034661):0.06937):0.021793,CapteP36480:0.096079):0.2191,CapteP93264:0.402316):0.182113,CapteP93169:0.524322):0,((CapteP221303:0,CapteP226660:0.0043):0.456765,Capt…
10367	((((((((((SPER_0002923901-mRNA-1:0.046572,SPER_0003307801-mRNA-1:0.172857):0.005935,SPER_0000660101-mRNA-1:0.055891):0,SPER_0001196001-mRNA-1:0.038056):0,SPER_0003825201-mRNA-1:0.052776):0.009518,SPER_0002036201-mRNA-1:0.07884):0.006249,SPER_0002585901-mRNA-1:0.10339):0,(SPER_0000071401-mRNA-1:0.075828,SPER_0000977501-mRNA-1:0.434568):0.03857):0,(SPER_0003388601-mRNA-1:0.026233,SPER_0001229701-mR…
10409	(((((((SPER_0003383901-mRNA-1:0.01756,SPER_0002088001-mRNA-1:0.091548):0,SPER_0002210201-mRNA-1:0.12764):0.441244,(SPER_0003298501-mRNA-1:0,SPER_0001807301-mRNA-1:0.005707):0.642251):0,((((((EgrG_002066800.1mRNA:0.000826,EgrG_001193100.1mRNA:0.001632):0.001627,EgrG_001193200.1mRNA:0.000863):0.006673,(EmuJ_001193200.1mRNA:0,EmuJ_001193100.1mRNA:0):0.013375):0.111483,TsM_000065700.1mRNA:0.101955):0…
10451	(((((((((TsM_000339700.1mRNA:0.026466,TsM_001212100.1mRNA:0.027237):0.013478,TsM_000385100.1mRNA:0.116169):0.02058,((TsM_000346600.1mRNA:0.023557,TsM_000387000.1mRNA:0.058403):0.008548,TsM_000334600.1mRNA:0.172635):0.0311):0.047757,TsM_000186500.1mRNA:0.264767):0.033517,((((((TsM_000978900.1mRNA:0.055666,TsM_000999200.1mRNA:0.071493):0.012642,TsM_001114100.1mRNA:0.133497):0.023666,TsM_000982100.1…
10493	((((((CapteP147471:0,CapteP202093:0):0.194085,EKC26042:0.419457):0.3573,CapteP210667:0.467453):0.218634,(CapteP177887:0.218764,EKC17965:0.311638):0.242139):0.021963,((CapteP51700:0,CapteP196617:0.00361):0.685274,EKC41960:0.448548):0.269343):0.0167355,((((((((((CapteP36834:0,CapteP26037:0):0,EKC30043:0.325947):0.13379,CapteP167175:0.314827):0.130201,CapteP109214:0.445315):0.081815,(EKC38750:0.2639…
10535	(((EKC19281:0.229766,EKC21605:0.868074):0.048015,EKC19279:0.027715):0.0084345,((EKC23255:0.153247,EKC24714:0.231952):0.003057,(((((((((((((EKC34089:0.031669,EKC39030:0.032651):0.00538,EKC27878:0.051507):0.003415,(EKC22728:0.039303,EKC31463:0.108369):0.008551):0.00281,((((EKC22954:0.049241,EKC24460:0.055268):0.012817,EKC38969:0.039123):0.006276,(EKC38703:0.031944,EKC28704:0.042347):0.011589):0.001…
10576	((((CapteP62385:0.383292,EKC24562:0.45865):0.050987,(EKC29097:0.338043,CapteP63670:0.376858):0.084541):0.05708,((((((EgrG_000394800.1mRNA:0.00606,EmuJ_000394800.1mRNA:0.006967):0.056466,TsM_000059500.1mRNA:0.258227):0.178193,HmN_000638100.1mRNA:0.252447):0.221362,((SPER_0003962701-mRNA-1:0.003307,SPER_0000235601-mRNA-1:0.004869):0.009227,SPER_0001649201-mRNA-1:0.010766):0.304806):0.250483,(csin10…
10617	((((Smp_198380.1.1:0.199878,csin110311mRNA:0.310025):0.071708,(((EgrG_000346200.1mRNA:0.002297,EmuJ_000346200.1mRNA:0.003411):0.038495,TsM_000674100.1mRNA:0.046093):0.102626,HmN_000658200.1mRNA:0.162532):0.102021):0.057745,(((((TsM_001017700.1mRNA:0,SPER_0000636701-mRNA-1:5.12104):0.056834,((((SPER_0003675901-mRNA-1:0,SPER_0001758201-mRNA-1:0.006254):0,SPER_0001660601-mRNA-1:0.917191):0.358925,((…
10658	((((((((CapteP76374:0.006643,CapteP204815:0.028044):0,(CapteP72520:0.017387,CapteP201812:0.034933):0.193975):0.008833,CapteP187177:0.163808):0.412554,(CapteP202165:0.130059,CapteP192112:0.171546):0.415072):0.103091,(CapteP225200:0.028494,CapteP187684:0.300472):0.447831):0.060994,((((((CapteP144978:0.00062,CapteP195407:0.006632):0.050887,CapteP215621:0.037371):0.061091,(CapteP201176:0.002921,Capte…
10699	(((((((CapteP110964:0.62124,CapteP107492:0.719546):0.062064,(((CapteP182248:0.154007,CapteP173279:0.326131):0.243329,CapteP174352:0.635815):0.070034,CapteP95402:0.529743):0.149827):0.010847,CapteP160055:0.697224):0.064765,((((((CapteP144205:0.089983,CapteP216774:0.139945):0.044948,CapteP202638:0.205574):0.059746,CapteP202978:0.407603):0.145621,(CapteP228667:0.005767,CapteP197417:0.097802):0.20336…
10740	(((((((((((CapteP212570:0.246335,CapteP227407:0.387411):0.242429,CapteP199151:0.499815):0.108459,((CapteP190428:0.425771,CapteP190142:0.455121):0.075509,CapteP195476:0.298103):0.162059):0.038164,((((CapteP191932:0.002435,CapteP191931:0.010212):0,CapteP197212:0.065003):0.08667,CapteP186466:0.112755):0.080394,CapteP201218:0.414413):0.350833):0.038708,(((CapteP205423:0.345125,CapteP190026:0.422042):…
10781	((((((((EgrG_001107000.1mRNA:0,EmuJ_001107000.1mRNA:0.004569):0,TsM_000613000.1mRNA:0.416271):0.077097,HmN_000523500.1mRNA:0.164031):0.174775,Smp_145700.1.1:0.373458):0.047316,((((((EgrG_000638400.1mRNA:0.008782,EmuJ_000638400.1mRNA:0.014596):0.028812,TsM_000952800.1mRNA:0.025164):0.206623,HmN_000348100.1mRNA:0.107356):0.047036,(SPER_0002411201-mRNA-1:0,SPER_0001026401-mRNA-1:0.017151):0.279717):…
10822	(((((csin112629mRNA:0.219511,csin107278mRNA:0.801996):0.261595,((EmuJ_000376000.1mRNA:0.008965,EgrG_000376000.1mRNA:0.141977):0.044424,TsM_000192000.1mRNA:0.119475):0.447916):0.033216,((csin108889mRNA:0.352309,Smp_163400.1.1:0.400016):0.050983,((((EmuJ_000373100.1mRNA:0.001794,EgrG_000373100.1mRNA:0.148582):0,(EmuJ_000373200.1mRNA:0,EgrG_000373200.1mRNA:0.025792):0.070018):0.067911,TsM_000606700.…
10863	((((csin101145mRNA:0.258019,csin110341mRNA:0.518024):0.166933,(SPER_0003183001-mRNA-1:0.513951,SPER_0002629601-mRNA-1:0.62066):0.29524):0,(((Smp_134180.1.1:0.204521,csin101280mRNA:0.217239):0.126624,((((EgrG_000655700.1mRNA:0.000032,EmuJ_000655700.1mRNA:0.126166):0.028919,TsM_000312700.1mRNA:0.083756):0.092222,HmN_000371100.1mRNA:0.169536):0.055562,(((SPER_0003149001-mRNA-1:0.003411,SPER_00029929…
10904	(((((TsM_000646400.1mRNA:2.52197,TsM_000745300.1mRNA:4.09384):0.275722,TsM_000706900.1mRNA:3.32138):0.444793,HmN_000595600.1mRNA:9.64616):0,EgrG_002005800.1mRNA:2.17223):0,(((((TsM_000157400.1mRNA:0.171328,EmuJ_000760200.1mRNA:0.363191):0,((EgrG_000744800.1mRNA:0.004237,EmuJ_000744800.1mRNA:0.030643):0.071506,TsM_001207400.1mRNA:0.162963):0.048272):0.001817,(((EgrG_000392400.1mRNA:0.014427,EmuJ_0…
10945	((((((((EgrG_002055300.1mRNA:0.015518,EmuJ_000082200.1mRNA:0.122333):0.033751,TsM_001228800.1mRNA:3.86584):0,((((TsM_001226600.1mRNA:0.154921,TsM_001226700.1mRNA:0.168318):0.045379,(TsM_001207700.1mRNA:0.01228,TsM_000035400.1mRNA:0.020109):0.137765):0.032195,((((((EmuJ_000081100.1mRNA:0,EmuJ_000081300.1mRNA:0.147551):0,EmuJ_000081200.1mRNA:0):0.04247,EgrG_000081200.1mRNA:0.019109):0.101404,EgrG_0…
10986	((((CapteP170007:0.275026,CapteP220898:0.295394):0.130372,EKC37867:0.491276):0.041941,(((((EgrG_000733700.1mRNA:0.004499,EmuJ_000733700.1mRNA:0.012358):0.040009,TsM_000311100.1mRNA:0.117037):0.025411,HmN_000739400.1mRNA:0.427469):0.292373,csin101526mRNA:0.422375):0,(((SPER_0000700401-mRNA-1:0.014469,SPER_0000113901-mRNA-1:0.017173):0.143404,TsM_001239200.1mRNA:100000):0,Smp_030050.1.1:1.14132):0.…
11026	(((((((((((((((((SPER_0001858801-mRNA-1:0.065934,SPER_0001284701-mRNA-1:0.139131):0,(SPER_0003273401-mRNA-1:0.042847,SPER_0002454201-mRNA-1:0.044356):0.012437):0.007244,SPER_0002463901-mRNA-1:0.031364):0,(((((SPER_0002317401-mRNA-1:0.034217,SPER_0003476801-mRNA-1:0.083883):0,((SPER_0001725501-mRNA-1:0.244556,SPER_0001843401-mRNA-1:0.247438):0.150705,SPER_0001161001-mRNA-1:0.059531):0.005796):0,(S…
11066	((((((((csin100224mRNA:0.006622,csin105344mRNA:0.014821):0.002082,csin100578mRNA:0.056641):0,(((((csin106935mRNA:0.087528,csin101171mRNA:0.675509):0.040424,csin100946mRNA:0.14214):0.037757,csin104549mRNA:0.075969):0.009514,csin106239mRNA:0.010469):0,((csin106711mRNA:0,csin100592mRNA:0.001729):0.0017,csin108959mRNA:0.841186):0.000028):0.001717):0,((((csin102406mRNA:0,csin104059mRNA:0.003454):0.005…
11106	(((((Smp_167270.1.1:0.227473,Smp_083240.1.1:0.286778):0.021028,Smp_167280.1.1:0.228212):0,((((Smp_003600.1.1:0.157227,Smp_188200.1.1:0.225018):0.162418,(Smp_003610.2.1:0,Smp_003610.1.1:0.006934):0.25455):0.006685,csin102703mRNA:0.512439):0.23749,Smp_035550.1.1:0.271499):0.095221):0.095922,(((Smp_035560.2.1:0,Smp_035560.1.1:0.017171):0.262487,csin107275mRNA:0.339715):0.065748,((csin107277mRNA:0.31…
11146	((((CapteP189389:0.370059,CapteP210230:0.430832):0.814977,CapteP205284:1.98068):0,(((((CapteP200755:0.058992,CapteP208927:0.094096):0.339059,CapteP202519:0.402051):0.048422,CapteP192129:0.735391):0.036835,(((((CapteP209936:0.034564,CapteP190388:0.056975):0.006032,CapteP214982:0.031392):0,(((CapteP189684:0.028865,CapteP218046:0.110149):0.041722,CapteP194290:0.085038):0.026556,CapteP186109:0.209548…
11186	((((((CapteP113150:0.01013,CapteP143645:0.057293):0.009804,CapteP203393:0):0,CapteP60942:0.064229):0,(((EKC28031:0,EKC28026:0):0.263478,CapteP103539:0.025405):0,(CapteP219998:0.009925,EKC28036:0.263478):0):0):0,((HmN_000001600.1mRNA:0.181841,TsM_001109400.1mRNA:0.498324):0.036999,SPER_0002964201-mRNA-1:1.53862):0.193592):0,((((((((CapteP128650:0.009809,CapteP157638:0.015025):0,(CapteP96390:0.0100…
11226	((((((EmuJ_000459800.1mRNA:0.007107,EgrG_000459800.1mRNA:0.008131):0.013479,TsM_001094600.1mRNA:0.053702):0.089806,HmN_000661600.1mRNA:0.192956):0.210848,((csin109739mRNA:0.325776,Smp_033010.1.1:0.584508):0.190283,csin102436mRNA:0.564277):0.384133):0.103848,(Smp_096410.2.1:0,Smp_096410.1.1:0):0.427157):0.053183,((((Smp_025380.1.1:0.854178,Smp_146220.1.1:0.976422):0.021688,((csin107071mRNA:0.30574…
11266	((((((((((((((((((CapteP213185:0,CapteP212178:0.002488):0,CapteP226290:0.341722):0.346594,CapteP218534:0.27552):0.098446,CapteP206864:0.120063):0.121278,CapteP185783:0.01786):0.040961,((CapteP224973:0.010492,CapteP203609:0.063618):0.189099,CapteP190819:0.319676):0.107504):0.035155,(CapteP186121:0.009162,CapteP186122:0.032008):0.063641):0.017139,CapteP203298:0.084109):0.052768,CapteP199970:0.03496…
11306	((((((((((((((CapteP199751:0.000744,CapteP209069:0.074227):0.011454,CapteP209933:0.001726):0,CapteP203618:0.001725):0.00519,CapteP206629:0):0,CapteP213947:0.006257):0,CapteP192302:0):0,CapteP199468:0):0,(CapteP206630:0.114707,CapteP212845:0.184575):0.109615):0.005702,CapteP212179:0.004764):0.226981,((CapteP215901:0.006458,CapteP208568:0.00927):0,CapteP218381:0.188219):0.284318):0.094264,(((((((((…
11346	((((((Smp_175120.2.1:0.005874,Smp_175120.1.1:0.020369):0.154936,(((Smp_138730.1.1:0.008484,Smp_212520.1.1:0.100874):0.050468,Smp_030650.1.1:0.050703):0.033453,Smp_138750.1.1:0.007364):0.368482):0.141233,csin102751mRNA:0.381083):0.070879,(((HmN_000945100.1mRNA:0,HmN_000945400.1mRNA:0):0.157998,((EgrG_000826900.1mRNA:0.002492,EmuJ_000826900.1mRNA:0.0042):0.063832,TsM_000850100.1mRNA:0.062224):0.225…
11386	(((((((EgrG_000231000.1mRNA:0.004659,EmuJ_000231000.1mRNA:0.007338):0.049286,TsM_000569200.1mRNA:0.048109):0.152124,HmN_000210700.1mRNA:0.139164):0.106712,(SPER_0002986101-mRNA-1:0,SPER_0000301201-mRNA-1:0):0.248219):0.087302,(Smp_083130.1.1:0.250163,csin102187mRNA:0.309994):0.20662):0.080181,(((((SPER_0000694501-mRNA-1:0.201565,SPER_0003026901-mRNA-1:0.208467):0.073371,SPER_0003408301-mRNA-1:0.3…
11426	((((((((((CapteP205955:0.078636,CapteP189315:0.087049):0.045865,((CapteP190549:0.008407,CapteP200975:0.010626):0.016492,((CapteP186549:0,CapteP194772:0.005214):0,CapteP216656:0.005214):0.040734):0.088277):0.04459,CapteP199324:0.056258):0.035224,CapteP195426:0.009918):0.00193,(CapteP198313:0,CapteP194228:0.00946):0.002351):0,((((((CapteP214261:0,CapteP208906:0.003415):0.036882,CapteP202467:0.08189…
11465	(((((((((((((((csin108256mRNA:0.088185,csin112240mRNA:0.387548):0.010208,(csin112580mRNA:0.017928,csin100244mRNA:0.116102):0.038978):0.029137,csin100992mRNA:0.077506):0.018332,csin113086mRNA:0.092478):0.0143,csin113074mRNA:0.063868):0,((csin110676mRNA:0.111888,csin100138mRNA:0.113746):0.045396,csin108719mRNA:0.066884):0.001537):0.001971,csin107486mRNA:0.072537):0.008413,csin103694mRNA:0.040695):0…
11504	(((((((((CapteP111509:0.030178,CapteP197980:0.110796):0.062634,(CapteP111333:0.013232,CapteP142924:0.01955):0.145787):0.139527,CapteP225486:0.280197):0.093185,CapteP74773:0.307587):0.042783,(((CapteP43985:0.003203,CapteP98025:0.004166):0.034157,CapteP142909:0.143527):0.029827,CapteP83453:0.101967):0.284327):0.141172,(((CapteP224055:0.055471,CapteP102944:0.103623):0.037504,CapteP100462:0.186269):0…
11543	(((((((CapteP207018:0,CapteP191331:0.076225):0.143251,CapteP215372:0.030697):0,CapteP196748:0):0.010082,CapteP192996:0.052168):0.042669,CapteP193218:0):0,((((((CapteP213712:0.014222,CapteP205388:0.273137):0.021826,CapteP191467:0.01578):0.000258,(CapteP216780:0.072504,CapteP202791:0.157881):0.018786):0.194719,((((((CapteP191432:0,CapteP196395:0.200484):0.210636,CapteP186774:0.492858):0.096842,Capt…
11582	((((((((EmuJ_000442800.1mRNA:0.00705,EgrG_000442800.1mRNA:0.008377):0.014116,TsM_000101700.1mRNA:0.075163):0.134035,HmN_000602700.1mRNA:0.160843):0.058653,((SPER_0002173601-mRNA-1:0,SPER_0003197201-mRNA-1:0.006519):0.02696,SPER_0001116201-mRNA-1:0):0.221108):0.219039,Smp_058470.1.1:0.604857):0.20018,((csin110320mRNA:0.327387,Smp_034610.1.1:0.512112):0.036877,((((((EmuJ_000527800.1mRNA:0,EgrG_0005…
11621	(((CapteP113759:0.066169,CapteP122944:0.067087):0.130514,EKC41433:3.44051):0,((((((CapteP223083:0.162837,CapteP226094:0.925295):0,EKC34052:2.30077):0,(((CapteP219825:0,CapteP205497:0.004759):0.032562,CapteP225255:0.344085):0.119474,((CapteP40659:0,CapteP37705:0.011405):0.008486,CapteP125023:0.009594):0.284674):0.007517):0.114547,(((EKC18865:0,EKC18864:0):0.556744,EKC28365:1.00439):0.024552,(((((C…
11660	(((((((((SPER_0002457801-mRNA-1:0.084194,SPER_0000778701-mRNA-1:0.401457):0.201488,(SPER_0000225901-mRNA-1:0,SPER_0002054701-mRNA-1:0):0.231071):0.091812,(SPER_0001320701-mRNA-1:0.006514,SPER_0002472301-mRNA-1:0.00754):0.202798):0,(((EmuJ_001075400.1mRNA:0.010681,EgrG_001075400.1mRNA:0.0699):0.068288,TsM_001220100.1mRNA:0.083557):0.112711,HmN_000686500.1mRNA:0.509678):0.216021):0.029323,(SPER_000…
11699	((((((EKC25564:0.272478,EKC17194:0.334846):0.125025,((EKC17442:0.070314,EKC30652:0.131983):0.014929,(EKC17441:0.054215,EKC30653:0.153284):0.021307):0.317248):0.089316,(EKC19876:0.029979,EKC19875:0.079314):0.321151):0.095087,(((((EKC38489:0.085562,EKC38491:0.257071):0.045646,(EKC38490:0.053906,EKC33538:0.057852):0.07686):0.035248,EKC38492:0.187319):0.146976,((EKC33980:0.013394,EKC33979:0.037997):0…
11738	(((((((((CapteP193664:0.009807,CapteP211728:0.087486):0,CapteP207226:0.02741):0.023076,CapteP195265:0.076807):0.022058,CapteP124654:0.007491):0.007303,CapteP117471:0.044661):0.060215,((((CapteP111890:0.002804,CapteP158091:0.005538):0.007357,CapteP188503:0.008463):0.020528,CapteP111903:0.013051):0.004693,CapteP108766:0.039358):0.144953):0.008893,CapteP196440:0.4363):0.162078,(SPER_0003433701-mRNA-…
11777	(((((((((((((csin109463mRNA:0.015205,csin112062mRNA:0.021333):0.002751,csin100737mRNA:0.024119):0,(((((csin107740mRNA:0.008959,csin107865mRNA:0.019382):0,csin112318mRNA:0.042758):0,((((csin106261mRNA:0.018036,csin112361mRNA:0.027261):0,csin104581mRNA:0.017995):0,csin109033mRNA:0.01808):0.002979,csin103527mRNA:0.015067):0):0,(((((csin110902mRNA:0.109409,csin112643mRNA:0.177099):0.07356,csin100414m…
11816	(((((((((CapteP130583:0,CapteP58719:0.004897):0.420079,CapteP166277:0.386145):0.016431,CapteP99765:0.239598):0.092234,CapteP162907:0.3163):0.007113,(((CapteP184137:0,CapteP123138:0.044044):0.240387,EKC26863:0.740015):0.062315,(EKC25188:0.00015,EKC42604:0.020017):0.703359):0.070007):0.03716,((((EKC41054:0.036347,EKC35171:0.046914):0.098085,EKC37142:0.096944):0.035587,EKC41055:0.107839):0.322336,(E…
11855	((((((CapteP212824:0.298429,CapteP83735:0.323341):0.362191,(CapteP187732:0.375948,CapteP23442:0.378971):0.47454):0.092238,(EKC43099:0.499476,EKC26317:0.680139):0.269055):0.1103,((((((CapteP107474:0.021094,CapteP172180:0.063141):0.01181,CapteP222143:0.15105):0.448657,CapteP147857:0.604219):0.001533,EKC26030:0.415823):0.141995,EKC33556:0.424005):0.058459,(((EKC27685:0.269018,EKC19906:0.337159):0.24…
11894	(((((((((CapteP217788:0,CapteP192603:0.001133):0,CapteP192602:0):0.07674,CapteP202590:0.018019):0.00115,(((((((CapteP216162:0.002272,CapteP199459:0.003411):0.002282,CapteP203052:0.012607):0.008097,CapteP216340:0.016217):0.001961,(CapteP204356:0.023336,CapteP214537:0.030724):0.002207):0.000725,((CapteP216916:0,CapteP202193:0.008326):0.022599,CapteP211864:0):0.016882):0.001938,((CapteP196996:0.0068…
11933	(((((((((((CapteP195880:0.017249,CapteP188494:0.02672):0,CapteP211826:0):0,CapteP218531:0):0.038739,CapteP184875:0.080497):0.441142,CapteP189826:0):0.003111,(((CapteP193501:0.08244,CapteP215243:0.177978):0.116093,CapteP195772:0.012457):0,CapteP210026:0.00708):0.026028):0.050644,CapteP194201:0.102146):0,CapteP205888:0):0.031916,CapteP214013:0.032282):0,(((((CapteP215870:0.012021,CapteP206950:0.032…
11972	(((((SPER_0001024301-mRNA-1:0.182666,SPER_0003382801-mRNA-1:0.342807):0.295344,SPER_0002893701-mRNA-1:1.34069):0,((HmN_000300400.1mRNA:0.12011,HmN_000513700.1mRNA:0.351721):0.021093,(((HmN_000899800.1mRNA:0.063125,HmN_000227600.1mRNA:0.073483):0.015576,HmN_000210800.1mRNA:0.098635):0.013982,(((((HmN_000893700.1mRNA:0.097882,HmN_000740100.1mRNA:0.103532):0.064561,HmN_001013600.1mRNA:0.076793):0.01…
12011	((((EKC22355:0,EKC37751:2.52346):0.116214,EKC17454:0.434118):0.162393,EKC37912:0.119911):0.0831695,((((((EKC36564:0.086566,EKC20095:0.088367):0.12681,EKC17685:0.207943):0.316148,EKC39534:0.266898):0.039667,(((EKC29558:0.007222,EKC27106:0.091818):0.059683,EKC34622:0.149822):0.327416,EKC36565:0.226258):0.065923):0.018627,(((((((((EKC31498:0.241315,EKC39271:0.252921):0.035325,EKC34173:0.114438):0.01…
12049	(((((CapteP86198:0.030993,CapteP221395:0.067046):0.032488,CapteP88442:0.012181):0.709974,EKC38075:0.438732):0.041199,((((((((CapteP117366:0.006199,CapteP123552:0.013302):0.004863,CapteP123538:0.105301):0.161143,CapteP177148:0.189052):0.028696,(CapteP177145:0.109655,CapteP177140:0.296839):0.055705):0.091169,(((CapteP152305:0.00499,CapteP193166:0.034934):0.180008,CapteP152307:0.171453):0.051442,Cap…
12087	(((((((Smp_194810.1.1:0.339632,csin105607mRNA:0.387736):0.165545,((EgrG_000446700.1mRNA:0.002398,EmuJ_000446700.1mRNA:0.011361):0.064312,TsM_000355600.1mRNA:0.0425):0.298179):0.055141,((Smp_164880.1.1:0.253119,csin109831mRNA:0.299345):0.079667,((((EgrG_000609300.1mRNA:0.001762,EmuJ_000609300.1mRNA:0.009646):0.021054,TsM_000164800.1mRNA:0.03097):0.101755,HmN_000013500.1mRNA:0.128944):0,(SPER_00003…
12125	((((((csin104479mRNA:0.181547,Smp_037230.1.1:0.500089):0.187548,(((EmuJ_000786800.1mRNA:0.005638,EgrG_000786800.1mRNA:0.008014):0.04656,TsM_000903100.1mRNA:0.06463):0.122505,HmN_000565000.1mRNA:0.207064):0.305674):0.115624,((((EmuJ_000786700.1mRNA:0.006885,EgrG_000786700.1mRNA:0.00802):0.039443,TsM_000903200.1mRNA:0.069843):0.116595,HmN_000565100.1mRNA:0.11836):0.060962,((SPER_0000404501-mRNA-1:0…
12163	((((((((EmuJ_001001900.1mRNA:0.004427,EgrG_001001900.1mRNA:0.013409):0.057935,TsM_000180300.1mRNA:0.060466):0.138841,((HmN_000942000.1mRNA:0,HmN_000941600.1mRNA:0.013926):0.00739,HmN_000941700.1mRNA:0.073117):0.271828):0.230101,((SPER_0002810601-mRNA-1:0,SPER_0000768001-mRNA-1:0.005338):0.079953,SPER_0000857401-mRNA-1:0.084155):0.250833):0.018925,(((((EmuJ_001078100.1mRNA:0.023977,EmuJ_001078000.…
12201	(((((EgrG_000575000.1mRNA:0.011822,EmuJ_000575000.1mRNA:0.018737):0.16338,EgrG_002015100.1mRNA:0.092624):0.039218,TsM_001228400.1mRNA:0.610391):0,((((((EmuJ_000201800.1mRNA:0.016545,EmuJ_001192700.1mRNA:0.029491):0.006352,EmuJ_000806700.1mRNA:0.020621):0.003243,EmuJ_001151600.1mRNA:0.052253):0,EgrG_002017100.1mRNA:0.053935):0,((EgrG_002008300.1mRNA:0.017621,EmuJ_000276900.1mRNA:0.15393):0.104065,…
12239	((((((((((((CapteP199391:0.363828,CapteP198493:0.564001):0.07835,(CapteP193237:0.116925,CapteP193239:0.189784):0.477682):0.015878,CapteP225261:0.859218):0.060779,((((((CapteP197713:0.065571,CapteP206596:0.192251):0.023544,(CapteP209417:0.003858,CapteP210917:0.031045):0.045072):0.034192,(((CapteP218495:0.002004,CapteP186367:0.005879):0.010012,CapteP200093:0.014273):0,CapteP217105:0.126084):0.04488…
12277	(((((((((((((((((((CapteP81236:0.003921,CapteP68976:0.003925):0,((CapteP48914:0,CapteP48911:0.004056):0,CapteP79088:0.007859):0):0,CapteP79696:0.00787):0.003917,CapteP112589:0.007863):0,CapteP79087:0.003924):0,CapteP40539:0):0,CapteP80559:0):0,CapteP69261:0.003964):0,CapteP68975:0.003921):0.003912,(CapteP93730:0.00392,CapteP81042:0.004955):0.007869):0,CapteP79115:0.024972):0,CapteP104355:0.004273…
12315	(((((CapteP222718:0,CapteP202691:0):0.586273,CapteP210514:3.57978):0,(EKC30215:0.363866,CapteP96159:0.402495):0.485883):0.021106,(Smp_001210.1.1:0.5381,csin110949mRNA:0.739131):0.862916):0,(((CapteP225225:0.184971,EKC20877:0.185964):0.136016,TsM_000477900.1mRNA:0.572535):0.072293,(((((((((CapteP121473:0.307074,EKC27001:0.330378):0.163407,EKC33506:0.341655):0.052483,(((EKC23808:0.027031,EKC23811:0…
12353	(((((((((Smp_154260.1.1:0.003239,Smp_176160.1.1:0.005133):0.011972,Smp_154290.1.1:0.028271):0.094738,(Smp_070250.1.1:0,Smp_179480.1.1:0.022118):0.338968):0.062731,(Smp_120670.1.1:0.15159,Smp_176180.1.1:0.167832):0.071926):0.193926,csin105048mRNA:0.497513):0.050381,(((Smp_123550.1.1:0.322082,Smp_070240.1.1:0.465557):0.036474,((((((Smp_002070.1.1:0.19786,Smp_123090.1.1:0.302277):0.060007,Smp_002060…
12391	((((((((csin104925mRNA:0.152397,csin107490mRNA:0.198895):0.050647,((csin103829mRNA:0.06646,csin103767mRNA:0.169047):0,csin100822mRNA:0.207374):0.052335):0.03384,csin111454mRNA:0.156322):0,(((((csin100921mRNA:0.062799,csin107897mRNA:0.190707):0.219557,csin101900mRNA:0.017923):0,csin110410mRNA:0.192714):0.020064,csin110096mRNA:0.036281):0.037642,csin103257mRNA:0.054886):0.021659):0.00624,((((((((((…
12429	(((CapteP194284:0.467108,CapteP187675:0.735788):0,CapteP223612:2.74196):0.251047,(((CapteP197175:0.379398,CapteP191268:0.437596):0.086607,(((((((CapteP187823:0.106711,CapteP211754:0.122772):0.047528,((((CapteP220051:0,CapteP190435:0.992789):0.021471,CapteP208745:0.027037):0.059555,CapteP205243:0.100764):0.005249,CapteP213019:0.182535):0.081291):0.034461,CapteP212676:0.36472):0.00413,((((CapteP192…
12467	(((((((SPER_0002565701-mRNA-1:0,SPER_0002066501-mRNA-1:0.736646):0.184714,SPER_0002358201-mRNA-1:0.187624):0,((SPER_0002471401-mRNA-1:0.168444,SPER_0002002901-mRNA-1:0.243991):0.165332,SPER_0001314901-mRNA-1:0.028098):0.191022):0,((SPER_0001249101-mRNA-1:0.001149,SPER_0001119201-mRNA-1:0.089223):0.118932,(((EgrG_000639400.1mRNA:0.006602,EmuJ_000639400.1mRNA:0.020147):0.042881,TsM_001020400.1mRNA:…
12505	(((((((EKC30082:0.028634,EKC32013:0.223369):0.027668,EKC30079:0.517382):0.218208,((EKC21249:0.008522,EKC21247:0.17667):0.091614,EKC21250:0.231811):0.341767):0.079311,(EKC33773:0.353296,EKC41548:0.407241):0.115176):0.025259,(((EKC19769:0.086065,EKC19770:0.223363):0.091929,EKC19771:0.328554):0.180373,((EKC19768:0.03276,EKC19767:0.036401):0.104944,EKC43082:0.115106):0.44925):0.065486):0.111871,((EKC…
12543	((((csin100283mRNA:0.179978,Smp_179800.1.1:0.246136):0.131858,(((EgrG_001167100.1mRNA:0.000746,EmuJ_001167100.1mRNA:0.008319):0,TsM_000109800.1mRNA:0.21701):0.084585,(EgrG_001167000.1mRNA:0.037363,TsM_000526900.1mRNA:0.205421):0.166001):0.213333):0.040906,(((((((EmuJ_000423000.1mRNA:0.017911,EgrG_000423000.1mRNA:0.02008):0.049643,TsM_001063800.1mRNA:0.052956):0.08652,HmN_000447150.1mRNA:0.213886)…
12580	(((((((EmuJ_000833200.1mRNA:0.013408,EgrG_000833200.1mRNA:0.028553):0.078593,(TsM_001005800.1mRNA:0.048757,TsM_000186000.1mRNA:0.379941):0.078632):0.153514,HmN_000011300.1mRNA:0.26224):0.207281,(((SPER_0002726201-mRNA-1:0,SPER_0002470401-mRNA-1:0.006377):0.037986,SPER_0002958401-mRNA-1:0.027286):0.131795,SPER_0000742001-mRNA-1:0.064061):0.26695):0.195928,csin100369mRNA:0.28691):0.029507,(((((TsM_…
12617	(((((((HmN_000346100.1mRNA:0.217628,HmN_000346200.1mRNA:0.255222):0.025151,(((TsM_000067300.1mRNA:0,TsM_000286500.1mRNA:0):0,(((EmuJ_000919100.1mRNA:0,EmuJ_000919200.1mRNA:0):0,EmuJ_000420400.1mRNA:0.211576):0.014557,EgrG_000919100.1mRNA:0.018874):0.029763):0,(((EgrG_000650900.1mRNA:0,EgrG_000919200.1mRNA:0):0,EmuJ_000650900.1mRNA:0.143472):0,TsM_001017000.1mRNA:0.442863):0.096468):0.150474):0.11…
12654	((((((SPER_0000699601-mRNA-1:0,SPER_0000685901-mRNA-1:0.010185):0.21029,SPER_0000610401-mRNA-1:0.060635):0.757764,SPER_0003797901-mRNA-1:0.015761):0.45128,HmN_000966800.1mRNA:0.43881):0.076033,csin106579mRNA:0.975238):0,(((((((TsM_000495200.1mRNA:0.085944,TsM_000149800.1mRNA:0.087905):0.020994,TsM_000931700.1mRNA:0.254087):0.012469,((((EgrG_000758000.1mRNA:0.009338,EmuJ_000758000.1mRNA:0.02036):0…
12691	((((((((((EmuJ_000140000.1mRNA:0,EmuJ_000144350.1mRNA:0):0.011852,EgrG_000144350.1mRNA:0.008105):0.039805,TsM_000925100.1mRNA:0.077799):0.138887,HmN_000247900.1mRNA:0.160808):0.20199,(SPER_0003575901-mRNA-1:0.006105,SPER_0002726801-mRNA-1:0.010597):0.679175):0,(Smp_213910.1.1:0.279703,csin101777mRNA:0.353613):0.106775):0.115183,(((((SPER_0003326601-mRNA-1:0,SPER_0003657901-mRNA-1:0.004293):0.3826…
12728	((((((Smp_176310.1.1:0.204918,csin100235mRNA:0.235575):0.1336,((((EgrG_000869300.1mRNA:0.023611,EmuJ_000869300.1mRNA:0.221028):0.034005,TsM_000193600.1mRNA:0.064702):0.214968,HmN_000410700.1mRNA:0.148971):0.02587,SPER_0002630601-mRNA-1:0.276783):0.249058):0.062528,csin109452mRNA:0.435548):0.184403,((((csin106664mRNA:0.074721,csin106663mRNA:0.087701):0.110003,(Smp_037960.1.1:0.088911,Smp_142700.1.…
12765	((((((EKC41844:0.743816,EKC36604:2.36089):0.335299,EKC29364:0.865173):0.18763,EKC21932:3.43872):0.041152,EKC32213:4.10741):0.14461,EKC34076:1.59929):0,((((((CapteP119210:0,CapteP119174:0):0,(((EKC36210:0,EKC36209:0):0,((((((EKC38856:0,EKC38855:0):0,(EKC21933:0.204958,EKC32212:0.286287):0.123409):0.048409,((EKC18483:0.388038,EKC33318:0.690553):0.089055,EKC23076:0.262061):0.108778):0.044023,EKC3355…
12802	(((((((((SPER_0001356901-mRNA-1:0.110171,SPER_0000000701-mRNA-1:0.12498):0.00181,((SPER_0003543901-mRNA-1:0.002898,SPER_0001483701-mRNA-1:0.005737):0.012139,SPER_0001155101-mRNA-1:0.011366):0.029448):0.011731,SPER_0001470701-mRNA-1:0.086456):0.00904,(SPER_0001397501-mRNA-1:0.064295,SPER_0000013201-mRNA-1:0.089765):0.017194):0.017983,SPER_0003573001-mRNA-1:0.072883):0.017079,(SPER_0000393401-mRNA-…
12839	((((SPER_0001074701-mRNA-1:0.001596,SPER_0001154601-mRNA-1:0.012638):0.228752,(((((EmuJ_000046100.1mRNA:0.004441,EgrG_002003450.1mRNA:0.014833):0.071548,TsM_000075800.1mRNA:0.077524):0.011315,(((((((TsM_001242900.1mRNA:0,TsM_001243000.1mRNA:0):0,((((TsM_001242800.1mRNA:0,TsM_000920500.1mRNA:0.043755):0,TsM_001241400.1mRNA:0):0.14942,TsM_000300600.1mRNA:0.024688):0.022664,TsM_000357300.1mRNA:0.133…
12876	(((((((((EmuJ_000246500.1mRNA:0.007065,EgrG_000246500.1mRNA:0.034102):0.066203,TsM_000707300.1mRNA:0.05738):0.109828,((EgrG_000246600.1mRNA:0.004207,EmuJ_000246600.1mRNA:0.017804):0.302243,TsM_000707200.1mRNA:0.016577):0.146351):0.150651,HmN_000173500.1mRNA:0.37846):0.111852,SPER_0002570701-mRNA-1:0.131378):0,Smp_146600.1.1:0.403009):0.032476,((csin108595mRNA:0.331478,Smp_104110.1.1:0.54728):0.00…
12913	(((((((CapteP147775:0.043684,CapteP213525:0.323725):0.081526,CapteP219615:0):0.019102,CapteP199564:0.025686):0.021805,(CapteP185200:0.110996,CapteP202178:0.193674):0.135436):0.03879,CapteP197594:0.105395):0.215283,(EKC27242:0.101398,EKC23868:0.450442):0.880038):0,((((((CapteP107634:0.007489,CapteP199822:0.044421):0.078028,CapteP195357:0.078283):0.554822,EKC27005:0.480791):0.037745,(((EKC33761:0.2…
12950	(((HmN_000641600.1mRNA:0.051586,HmN_000134700.1mRNA:0.065867):0.009575,(((HmN_000890500.1mRNA:0.044471,HmN_000663400.1mRNA:0.08453):0.000447,HmN_000476700.1mRNA:0.077988):0.009266,((((HmN_000871200.1mRNA:0.015302,HmN_000696900.1mRNA:0.021483):0.039202,HmN_001002100.1mRNA:0.047814):0.001721,((((HmN_000559000.1mRNA:0.045399,HmN_000707300.1mRNA:0.085541):0,((((HmN_000465300.1mRNA:0.059643,HmN_000397…
12987	(((EKC26209:0.229574,EKC43025:2.76684):0.259619,CapteP134931:0.496358):0,(((((EKC41685:0.386834,CapteP214208:0.883007):0.105601,(CapteP182272:0.048209,CapteP128664:0.081663):0.496245):0.037869,((EKC34143:0.00589,EKC34749:0.174635):0.095921,EKC34748:0.012843):0.421031):0,((((EKC34657:0.105326,EKC34656:0.109688):0.036584,EKC31842:0.103369):0.325499,CapteP72445:0.506512):0,(((EKC26108:0.070368,EKC26…
13024	(((((((EKC42572:0.20124,EKC22703:0.269059):0.018155,EKC31531:0.273658):0.005099,EKC24518:0.180903):0.007206,(EKC20969:0.091466,EKC22342:0.180337):0.074275):0.006425,((EKC31533:0.059762,EKC31536:0.106127):0.084455,(EKC31532:0.053548,EKC35454:0.068961):0.098583):0.04261):0.000458,(((((((((EKC26614:0.035653,EKC26617:0.040576):0.005026,EKC39284:0.034221):0.015114,EKC30928:0.066349):0.013111,EKC39281:…
13061	((((((((EgrG_001197500.1mRNA:0.011589,EmuJ_001197500.1mRNA:0.030882):0.071121,TsM_000521600.1mRNA:0.154114):0.110532,HmN_000284600.1mRNA:0.235902):0.182277,(Smp_090440.1.1:0.310473,csin103007mRNA:0.318199):0.221831):0.265836,((csin102410mRNA:0.279053,Smp_158970.1.1:0.55303):0.111373,((((EgrG_000097900.1mRNA:0.005173,EmuJ_000097900.1mRNA:0.018315):0.052939,TsM_000549500.1mRNA:0.07366):0.164058,HmN…
13098	(((((SPER_0000859601-mRNA-1:0.028087,SPER_0003976001-mRNA-1:0.038344):0.107361,(SPER_0003796601-mRNA-1:0.140875,SPER_0001960501-mRNA-1:0.478106):0.280076):0.000388,((SPER_0000638901-mRNA-1:0.003388,SPER_0001549001-mRNA-1:0.00893):0.093331,SPER_0002607601-mRNA-1:0.041191):0.012296):0.009314,(((SPER_0002258601-mRNA-1:0.004905,SPER_0003409901-mRNA-1:0.013704):0.039331,SPER_0003166901-mRNA-1:0.035522…
13135	(((((EKC20060:0.089019,EKC42358:0.252754):0.438149,EKC21020:0.678752):0,(EKC21021:0.528682,CapteP207617:0.652257):0):0.029262,((((CapteP157156:0.499292,CapteP204143:0.625451):0,(EKC32085:0.687991,CapteP228136:0.708735):0.023558):0.009815,((((CapteP187441:0.556494,EKC39837:0.564308):0.01705,((CapteP220221:0.099535,CapteP189032:0.118457):0.06106,CapteP188870:0.181385):0.322171):0.066158,(EKC24035:0…
13172	((((((Smp_177890.1.1:0.021195,Smp_138720.1.1:0.15726):0.012042,Smp_099090.1.1:0.411968):0.170462,Smp_178320.1.1:0.341202):0.3639,csin105588mRNA:4.61243):0,((((csin113285mRNA:0.260808,csin103750mRNA:0.37769):0,((((((csin102808mRNA:0,csin109932mRNA:0):0.002036,csin112203mRNA:0):0.00408,csin101376mRNA:0.002028):0.006253,csin108509mRNA:0.016614):0.001927,(((csin105780mRNA:0.011035,csin106782mRNA:0.01…
13209	((((((EKC40225:0.195468,EKC40226:0.265125):0.191461,(EKC34221:0.241172,EKC39207:0.484666):0.480875):0.153001,EKC42385:0.392949):0.070141,(((EKC40632:0,EKC34053:0.049022):0.059737,EKC40631:0.102463):0,EKC30782:0.118042):0.830038):0.02795,((((Smp_014410.1.1:0,Smp_014410.2.1:0.064647):0.500393,Smp_194540.1.1:0.595634):0.192234,Smp_121580.1.1:1.2944):0.084353,((EgrG_001173000.1mRNA:0.002601,EmuJ_0011…
13246	((((((SPER_0002987501-mRNA-1:0.136368,SPER_0001113301-mRNA-1:0.589194):0.018359,SPER_0000857601-mRNA-1:0.272794):0.018339,SPER_0000935701-mRNA-1:0.172244):0.016972,SPER_0000973601-mRNA-1:0.128919):0.039986,(SPER_0000150701-mRNA-1:0.01612,SPER_0001588501-mRNA-1:0.023451):0.236308):0.010654,(((((SPER_0000576801-mRNA-1:0.160996,SPER_0003791601-mRNA-1:0.224234):0.015495,(((SPER_0001387001-mRNA-1:0.07…
13283	((((((((EKC43040:0.083507,EKC43039:0.088028):0.020205,(EKC27774:0.066267,EKC23070:0.070135):0.054009):0.008153,EKC22178:0.169626):0.031198,(EKC35603:0.014236,EKC22183:0.064758):0.11862):0.038857,((EKC23365:0.116696,EKC23367:0.19686):0,(EKC34167:0.050421,EKC23370:0.061317):0.024316):0.094855):0.25694,((EKC31963:0.083569,EKC31965:0.09992):0.071536,EKC31962:0.100227):0.316086):0.121393,((((EKC33327:…
13319	((((Smp_101220.1.1:0.26101,csin102957mRNA:0.348357):0.208701,((SPER_0002936401-mRNA-1:0.015005,SPER_0002809701-mRNA-1:0.023689):0.107816,SPER_0001438001-mRNA-1:0.000775):0.348011):0.009723,(((((((((TsM_000795200.1mRNA:0,TsM_000063900.1mRNA:0.248616):0.154204,TsM_000370700.1mRNA:0.324429):0.029821,EgrG_000180600.1mRNA:0.051377):0.006136,((EgrG_000733050.1mRNA:0.002682,EmuJ_000733050.1mRNA:0.018193…
13355	((((EKC34632:0.435797,EKC27058:0.849279):0,((((EKC39643:0.064614,EKC22578:0.14883):1.08258,EKC35248:0.312115):0,((EKC29546:0.071773,EKC29545:0.07305):0.323421,EKC21826:1.0005):0.053348):0.030589,(((EKC23408:0.523674,EKC33831:1.56133):0.102866,(EKC17452:0.186466,EKC24256:0.241569):0.772595):0,(((EKC34988:0.04979,EKC34987:0.102097):0.292689,(EKC19671:0.045627,EKC19670:0.111193):0.933164):0.007632,E…
13391	(((CapteP31543:0.000892,CapteP112188:0.005113):0.873503,CapteP215417:0.401642):0,((((CapteP91948:0.418995,EKC28833:0.466182):0,((CapteP90744:0.002463,CapteP112313:0.008593):0.003206,CapteP90740:0.064612):0.581878):0.042343,CapteP62896:0.446984):0.013904,((((CapteP221484:0.507036,EKC35132:0.551289):0,CapteP135405:0.553783):0.003167,EKC38466:0.529867):0.017254,(((EKC35133:0.600853,EKC28834:0.744321…
13427	((CapteP198427:1.75638,CapteP196436:1.88732):0.0948695,((((((CapteP219902:0.340266,CapteP136677:0.500007):0.024035,CapteP223058:0.303911):0.20829,((CapteP210159:0,CapteP48907:0.310802):0.143685,CapteP134686:0.175647):0.252111):0.034863,(((CapteP99085:0.127296,CapteP103334:0.22109):0.147736,((CapteP70573:0.005796,CapteP97086:0.022461):0.211991,CapteP146194:0.098786):0.160915):0.029892,((CapteP1430…
13463	((((((((CapteP191430:0.005853,CapteP186344:0.27662):0,CapteP213510:0):0,CapteP193583:0.005451):0.004456,CapteP208360:0.001005):0,(CapteP187156:0.202612,CapteP184881:0.241288):0.093765):0.30189,((((((((((((CapteP199467:0.016101,CapteP202021:0.036895):0,CapteP201275:0.019794):0.001784,(((CapteP203561:0.067134,CapteP209331:0.118081):0.054265,CapteP213841:0.007341):0,CapteP189767:0.002973):0.015852):…
13499	(((((((((EgrG_000634800.1mRNA:0.005985,EmuJ_000634800.1mRNA:0.007261):0.061771,TsM_000807200.1mRNA:0.056477):0.118403,HmN_000478500.1mRNA:0.124214):0.134046,(SPER_0002127101-mRNA-1:0.31399,SPER_0002847401-mRNA-1:0.365121):0.269708):0.033471,(((((EgrG_000660800.1mRNA:0.005267,EgrG_000661000.1mRNA:0.032575):0.015676,((EmuJ_000660800.1mRNA:0,EmuJ_000661000.1mRNA:0):0.000997,EmuJ_000007100.1mRNA:0.04…
13535	(((EKC36903:0.35092,CapteP109715:0.392767):0.064982,((((csin102430mRNA:0.499621,csin110533mRNA:0.945761):0,((((EgrG_000800500.1mRNA:0.009789,EmuJ_000800500.1mRNA:0.011026):0.091643,TsM_000925600.1mRNA:0.091871):0.141644,HmN_000105200.1mRNA:0.182771):0.157859,(SPER_0000191301-mRNA-1:0,SPER_0002418201-mRNA-1:0.02236):1.593):0.100952):0.091286,((csin110543mRNA:0.31892,Smp_093540.3.1:0.319497):0.1306…
13571	(((((((((EmuJ_000891000.1mRNA:0.002174,EgrG_000891000.1mRNA:0.011891):0.044492,TsM_000175300.1mRNA:0.036296):0.145557,HmN_000387600.1mRNA:0.155288):0.101877,(SPER_0001601501-mRNA-1:0,SPER_0002605801-mRNA-1:0.011537):0.304116):0.079913,Smp_047900.1.1:0.249454):0,(csin110427mRNA:0.187458,SPER_0000510001-mRNA-1:0.67612):0.227453):0.069899,(((((((EmuJ_000144900.1mRNA:0,EmuJ_000139400.1mRNA:0.004189):…
13607	(((SPER_0003318901-mRNA-1:0.191101,SPER_0003410501-mRNA-1:0.308894):0.035166,(((((((((((SPER_0002933501-mRNA-1:0.052243,SPER_0001441201-mRNA-1:0.133886):0.001982,SPER_0001276401-mRNA-1:0.042112):0.004553,SPER_0001140501-mRNA-1:0.058259):0,((((((SPER_0001174701-mRNA-1:0.044521,SPER_0003388301-mRNA-1:0.045234):0.002313,SPER_0002122801-mRNA-1:0.014238):0.003252,SPER_0003930501-mRNA-1:0.051579):0.003…
13643	(((((((((((CapteP218098:0.029728,CapteP202117:0.051428):0.047713,(CapteP202118:0.055835,CapteP186050:0.069365):0.048376):0.017989,(((((CapteP206560:0.001807,CapteP211468:0.00509):0.100299,CapteP217805:0.126123):0.022593,(CapteP187430:0.104924,CapteP188251:0.159944):0.029609):0.005541,CapteP186052:0.115395):0.018935,CapteP206556:0.238644):0.02064):0.025898,CapteP206561:0.165235):0.028964,CapteP206…
13679	(((((((((((((CapteP212260:0,CapteP212482:0.220346):0.157191,CapteP205937:0.07445):0.005751,CapteP217476:0.064427):0.090255,CapteP209875:0.483482):0.056597,CapteP198173:0.368643):0.000041,CapteP191658:0.13045):0.018549,(((CapteP200777:0.109187,CapteP186138:0.397792):0.053237,((CapteP210611:0.171135,CapteP188710:0.197093):0.022076,CapteP206812:0.188919):0.065001):0,CapteP213722:0.237045):0.059132):…
13715	((((((((EmuJ_000417200.1mRNA:0.003075,EgrG_000417200.1mRNA:0.003914):0.054337,TsM_000713700.1mRNA:0.145687):0.205262,HmN_000258400.1mRNA:0.283064):0.303522,((TsM_000425500.1mRNA:0.194314,HmN_000534900.1mRNA:0.275012):0.186077,HmN_000535000.1mRNA:0.699609):0.407513):0.064813,(((SPER_0000490501-mRNA-1:0.011376,SPER_0002004501-mRNA-1:0.038133):0.035495,SPER_0001294201-mRNA-1:0.016263):0.005745,SPER_…
13751	(((((EKC25552:0.265055,EKC43005:0.272321):0.309602,EKC37228:0.43305):0.078501,((EKC28198:0.321198,EKC20201:0.397945):0.03479,EKC24606:0.338042):0.087984):0.058691,EKC21803:1.06851):0.027887,(((((((((EKC24979:0.212804,EKC27244:0.250839):0.147436,EKC41973:0.285881):0.135374,EKC28545:0.205281):0.078213,EKC42605:0.619397):0.041411,EKC25547:0.63103):0.074069,EKC18730:0.732213):0.05592,EKC33052:0.49737…
13787	((((csin110430mRNA:0.110423,Smp_034190.1.1:0.178994):0.044516,((((((EmuJ_001193600.1mRNA:0.00938,EgrG_001193600.1mRNA:0.009696):0.001727,((EmuJ_000033400.1mRNA:0,EmuJ_000371200.1mRNA:0.027746):0.08101,EgrG_000033400.1mRNA:0):0.049471):0.05137,TsM_000779800.1mRNA:0.055856):0.125231,HmN_000069600.1mRNA:0.100351):0.075871,SPER_0000813701-mRNA-1:0.079129):0.027253,((SPER_0002441701-mRNA-1:0,SPER_0001…
13823	((((((csin110133mRNA:0.010132,csin113237mRNA:0.092533):0,csin108470mRNA:0.055472):0.321726,csin109917mRNA:0.392228):0.108976,((((csin106485mRNA:0,csin105559mRNA:0):0,csin110106mRNA:0):0,csin108506mRNA:0):0.144189,(csin108503mRNA:0.00556,csin112769mRNA:0.024558):0.245234):0.119663):0.010459,(((((SPER_0003544501-mRNA-1:0.035657,SPER_0003011001-mRNA-1:0.044967):0,((SPER_0001306501-mRNA-1:0.109889,SP…
13859	(((((((((((((CapteP184972:0.00415,CapteP199198:0.008941):0.003839,((CapteP214530:0.007873,CapteP207638:0.010801):0,((((CapteP208626:0.000724,CapteP191216:0.073528):0.000633,(CapteP218198:0,CapteP215842:0.189296):0.030068):0.002361,CapteP197169:0.001861):0.002266,CapteP205711:0.005181):0.003733):0.013079):0.00619,(((CapteP212987:0.156441,CapteP195982:0.203983):0.12909,CapteP217059:0.105094):0.0508…
13895	(((Smp_095290.1.1:0.284129,csin102937mRNA:0.317397):0.250076,((((((EmuJ_000502400.1mRNA:0,EmuJ_000014800.1mRNA:0):0.019439,EgrG_000502400.1mRNA:0.018234):0.060647,TsM_000916000.1mRNA:0.068979):0.135876,((TsM_000177000.1mRNA:0.154612,TsM_000330000.1mRNA:0.260216):0.04767,(EgrG_000503240.1mRNA:0.004725,EmuJ_000503240.1mRNA:0.012232):0.125034):0.274584):0,((((((((EmuJ_000329600.1mRNA:0,EmuJ_00050310…
13931	((((((CapteP67587:0.066313,CapteP39352:0.077345):0.002456,CapteP145770:0.052167):0.006877,((((((((CapteP118842:0,CapteP30316:0.019159):0.017615,CapteP29158:0.052121):0,(((CapteP113293:0.007121,CapteP30079:0.010803):0.057275,CapteP139088:0.049325):0,((((((CapteP112446:0,CapteP96519:0):0.038822,CapteP67283:0.023981):0.005815,CapteP30397:0.017238):0.00708,(((CapteP71628:0,CapteP71008:0):0.018463,Cap…
13967	(((EKC34183:0.653504,EKC19700:0.713013):0,(((((EKC28075:0,EKC26244:0.002685):0.556209,CapteP26928:0.242484):0.077421,EKC25577:0.525736):0,CapteP194422:1.2571):0,(CapteP26949:0.527011,CapteP115578:0.638701):0.08199):0.063163):0.005054,(((CapteP64354:0.337364,EKC25570:0.561147):0,(((CapteP110669:0,CapteP124622:0):0.609463,EKC36417:0.806018):0.060812,((CapteP27008:0.473097,CapteP207071:0.800372):0,C…
14003	((((CapteP201063:0,CapteP201062:0):0,(((((((((CapteP208111:0,CapteP208110:0):0,(CapteP193214:0.003753,CapteP185541:0.016849):0):0.052293,CapteP208112:0.007581):0.034377,CapteP193316:0.028078):0.004863,CapteP186284:0.033551):0.04099,((CapteP192766:0.008979,CapteP219741:0.009365):0.022457,CapteP217196:0.031445):0.064746):0.033623,CapteP213366:0.103193):0,CapteP208359:0.331998):0.14434,((((((((((Cap…
14039	((((((CapteP187632:0.040616,CapteP208058:0.044138):0.009333,CapteP204544:0.049324):0.01112,(((((CapteP209127:0.03322,CapteP206572:0.037292):0.007146,(CapteP218149:0.018236,CapteP197234:1.46549):0.099573):0,((CapteP212627:0.030666,CapteP189356:0.037793):0.002876,CapteP203933:0.031533):0.005916):0.05881,(((((CapteP202488:0.005832,CapteP196930:0.007178):0.199955,(CapteP204127:0.001572,CapteP212884:0…
14075	(((((EKC36880:0,EKC36879:0):0,(((EKC23928:0.100886,EKC23929:0.112086):0.06175,(EKC23931:0.0351,EKC23932:0.03832):0.087951):0.06909,((EKC43078:0.038478,EKC43079:0.042396):0.083532,EKC43077:0.102027):0.071416):0.301473):0.142763,EKC34099:0.600839):0.051433,(((((EKC17325:0.011646,EKC25953:0.030203):0.522047,EKC22321:0.543777):0.085905,(EKC22322:0.779904,EKC24307:1.01116):0.102053):0.030615,((EKC3240…
14111	(((((((((((EKC41875:0.062406,EKC26451:0.08207):0.006055,((EKC22907:0.039049,EKC29722:0.039565):0.026051,EKC28665:0.08077):0.018851):0.005857,((EKC23417:0.061897,EKC20370:0.105765):0.013812,EKC22678:0.123518):0.006474):0.004801,((((EKC28893:0.064473,EKC28892:0.071086):0.00332,((EKC28895:0,EKC28894:0):0,EKC28891:0.059975):0.010595):0.007502,(EKC37483:0.052854,EKC28898:0.066376):0.009012):0.003268,E…
14146	((((((((((((CapteP196674:0.058862,CapteP194058:0.164303):0.042058,CapteP202294:0.182382):0.033282,((CapteP202359:0.032741,CapteP201047:0.055505):0.02822,CapteP209240:0.044532):0.035987):0.012985,(CapteP202655:0.017682,CapteP209122:0.042285):0.059214):0.007254,CapteP210655:0.063237):0.054285,CapteP224633:0.149198):0.035609,(CapteP198562:0.117506,CapteP198510:0.212584):0.102527):0.041495,((CapteP21…
14181	(((Smp_117520.1.1:0.089148,Smp_107450.1.1:0.215922):0.071431,(((((((((Smp_185520.1.1:0.004081,Smp_107330.1.1:0.016518):0,((Smp_116920.1.1:0,Smp_108730.1.1:0):0,((Smp_117280.1.1:0.004079,Smp_184630.1.1:0.012346):0,Smp_117550.1.1:0.004079):0):0):0,(Smp_114810.1.1:0,Smp_112170.1.1:0):0):0,(((Smp_111960.1.1:0,Smp_111950.1.1:0):0,(Smp_185390.1.1:0,Smp_184800.1.1:0.004599):0):0,Smp_117270.1.1:0):0):0,S…
14216	((((((CapteP212190:0,CapteP207812:0.08519):0.052068,CapteP223957:0):0.007989,CapteP188615:0.015978):0.321889,(CapteP195163:0.341739,CapteP195162:0.373487):0.516036):0.13184,(CapteP193817:0.001334,CapteP217834:0.084018):0.37545):0.0267795,(((((((CapteP207959:0.434422,CapteP185631:0.604137):0.100055,CapteP201627:0.259179):0.017586,((CapteP211776:0.005074,CapteP185172:0.082045):0.001426,CapteP211760…
14251	(((((((((TsM_001236700.1mRNA:0.175497,TsM_000425300.1mRNA:0.19904):0.033831,(TsM_000093000.1mRNA:0.049097,TsM_001112300.1mRNA:0.117381):0.137305):0.022257,((((EmuJ_000320000.1mRNA:0.092139,EmuJ_000320140.1mRNA:0.098932):0.00194,EgrG_002001400.1mRNA:0.059834):0,TsM_000529400.1mRNA:0.467232):0,((((TsM_000637400.1mRNA:0,TsM_001196700.1mRNA:0):0,TsM_001196800.1mRNA:0):0,TsM_001214200.1mRNA:0.121808):…
14286	((((((((CapteP78183:0,CapteP70035:0):0.010475,CapteP113359:0.005331):0,CapteP134640:0.01282):0,CapteP79955:0.019525):0.003414,(((CapteP107675:0.003801,CapteP114524:0.010141):0.006574,CapteP78187:0.007312):0.00237,(((((CapteP125086:0,CapteP126022:0):0,((((CapteP145229:0.002533,CapteP81556:0.0052):0,CapteP110070:0.002533):0,CapteP132718:0):0,CapteP141785:0):0):0,(CapteP142311:0,CapteP114658:0):0):0…
14321	((((((Smp_134870.1.1:0.49954,csin110935mRNA:0.50168):0.335358,(((EgrG_001006300.1mRNA:0.002182,EmuJ_001006300.1mRNA:0.015681):0.041141,TsM_000727500.1mRNA:0.061277):0.062738,HmN_000162800.1mRNA:0.218805):0.383124):0.195971,((((csin109728mRNA:0.503764,Smp_166560.1.1:3.93362):0,((((EgrG_000130900.1mRNA:0,EmuJ_000130900.1mRNA:0.022513):0.040143,TsM_000969200.1mRNA:0.223647):0.261741,HmN_000621400.1m…
14356	((((((((EKC30269:0.016356,EKC25899:0.025815):0.283513,EKC40984:0.418314):0.061426,CapteP51996:0.367445):0.043731,(((EKC23809:0.048698,EKC31302:0.146907):0.124598,(EKC24492:0.062517,EKC31753:0.173713):0.187461):0.156217,(((((EKC38604:0,EKC38605:0):0,(EKC38609:0,EKC38608:0):0):0.160105,EKC36916:0.093529):0.146277,CapteP3956:0.411172):0.169821,((EKC28807:0.092171,EKC34141:0.479032):0.659983,CapteP26…
14391	(((((((SPER_0002221001-mRNA-1:0.010569,SPER_0001995401-mRNA-1:0.026883):0.085156,SPER_0001232901-mRNA-1:0.171839):0.124322,(SPER_0001242801-mRNA-1:0.001731,SPER_0001075601-mRNA-1:0.323394):0.523152):0.163959,SPER_0001429201-mRNA-1:0.436047):0.074449,(((((SPER_0003770201-mRNA-1:0.006632,SPER_0002280901-mRNA-1:0.012832):0.009861,(SPER_0003915601-mRNA-1:0.010969,SPER_0003747401-mRNA-1:0.094449):0.01…
14426	((((((((EmuJ_001198500.1mRNA:0.008598,EgrG_001198500.1mRNA:0.009342):0.036051,TsM_000956400.1mRNA:0.085264):0.373245,csin100959mRNA:0.223868):0.044175,((csin105579mRNA:0.140108,Smp_194950.1.1:0.40063):0.057808,((((EgrG_000879500.1mRNA:0.000961,EmuJ_000879500.1mRNA:0.005449):0.040064,TsM_000700700.1mRNA:0.063432):0.11462,HmN_000517200.1mRNA:0.16017):0.057701,SPER_0000469301-mRNA-1:0.23134):0.08666…
14461	((((((((((EKC18040:0.464455,EKC32382:0.721292):0.138859,EKC32338:0.516905):0.03005,EKC22164:0.409044):0.072015,(EKC33187:0.350829,EKC26587:0.753265):0.076209):0.02605,EKC31026:0.506654):0.056315,(((EKC32607:0.27419,EKC32608:0.39421):0.111601,(EKC39409:0.045676,EKC39866:0.503757):0.254832):0.207567,EKC37200:0.717377):0.113141):0.059334,(CapteP116580:0,CapteP81059:0.015332):0.568275):0.087315,Capte…
14496	(((((((csin102252mRNA:0.226962,csin105682mRNA:0.352322):0.026523,csin103318mRNA:0.245633):0.015891,((csin106700mRNA:0.346636,csin110690mRNA:0.385567):0.013086,csin106342mRNA:0.303785):0.059353):0.011472,((((csin106962mRNA:0.369328,csin108135mRNA:0.553178):0.018892,csin102033mRNA:0.428354):0.05723,csin102294mRNA:0.346427):0.046685,csin103875mRNA:0.163373):0.03293):0.019215,((csin103310mRNA:0.18279…
14531	((((((EmuJ_000386600.1mRNA:0.008827,TsM_000099100.1mRNA:0.191339):0,SPER_0000198001-mRNA-1:0.415415):0,csin101654mRNA:0.395296):0,(((EmuJ_000128000.1mRNA:0.003309,EgrG_000128000.1mRNA:0.045531):0.582961,EmuJ_000367400.1mRNA:0.00289):0,csin109360mRNA:1.04989):0.038846):0,((((((EmuJ_000385500.1mRNA:0.004402,EmuJ_000367100.1mRNA:0.040768):0,(EmuJ_000387600.1mRNA:0.004402,EmuJ_000323100.1mRNA:0.14729…
14566	(((((((((EgrG_000851300.1mRNA:0.008001,EmuJ_000851300.1mRNA:0.011942):0.046535,TsM_000169000.1mRNA:0.131768):0.191343,HmN_000479600.1mRNA:0.387623):0.295359,(((EgrG_000851400.1mRNA:0.006944,EmuJ_000851400.1mRNA:0.013937):0.064023,TsM_000800500.1mRNA:0.10069):0.284076,HmN_000479500.1mRNA:0.257446):0.578138):0.15829,((((EgrG_002003800.1mRNA:0.016107,EmuJ_000392700.1mRNA:0.024239):0.08664,TsM_000075…
14601	((((((((((CapteP192410:0.025243,CapteP195143:0.054782):0.007824,CapteP188452:0.011287):0.004886,(CapteP213559:0.014024,CapteP206328:0.546517):0.069332):0.028361,CapteP201203:0.002395):0.010148,CapteP205493:0.022871):0.005925,CapteP209548:0.026285):0.016733,CapteP195962:0.039307):0.272835,(CapteP204668:0.013453,CapteP205660:0.061725):0.316332):0.262783,((((((CapteP193633:0.029719,CapteP209171:0.04…
14636	((((((CapteP131592:0.426367,CapteP221638:1.05621):0.016858,EKC34422:0.63015):0.051035,(CapteP208371:0.360635,EKC40096:0.402676):0.311897):0.00021,(((((((((CapteP103793:0.309238,CapteP116516:0.449832):0.023504,(CapteP127278:0.363642,CapteP99224:0.389904):0.098739):0.110702,CapteP120102:0.328548):0.016047,CapteP26667:0.358018):0.082512,EKC19978:0.541247):0,(CapteP145944:0.452868,EKC35700:0.639199):…
14671	((((((((EKC41178:0.050467,EKC22036:0.068521):0,(EKC22035:0.059101,EKC36291:0.138501):0.023415):0.042641,EKC36290:0.283444):0.066912,EKC36289:0.680218):0.057938,((((((((EKC35882:0.054828,EKC35881:0.072598):0.008236,EKC42189:0.072558):0.016847,EKC35880:0.090973):0.011019,EKC42190:0.200071):0.004832,EKC29514:0.356668):0.024599,(EKC24365:0.19587,EKC24364:0.239737):0.04679):0.304071,(EKC23577:0.004367…
14706	((CapteP203729:1.58828,CapteP200106:1.66284):1.11773,((((((((((CapteP188066:0.010891,CapteP201324:0.012645):0,((CapteP208009:0.004686,CapteP213897:0.018919):0.001476,CapteP192263:0.007804):0.004658):0.001522,CapteP215327:0.020485):0.004472,((CapteP186612:0.044776,CapteP217279:0.06246):0.018251,CapteP201255:0.09411):0.014562):0.004021,CapteP224050:0.070618):0.00932,CapteP211458:0.025097):0.363653,…
14741	(((((((Smp_013040.1.1:0,Smp_013040.2.1:0):0.240388,Smp_136730.1.1:0.450983):0.093481,csin107649mRNA:0.390388):0.04118,csin111731mRNA:0.282787):0.064001,((((EgrG_000970500.1mRNA:0.003342,EmuJ_000970500.1mRNA:0.012811):0.049738,TsM_000395200.1mRNA:0.051571):0.153517,HmN_000118200.1mRNA:0.153642):0.167312,SPER_0003654801-mRNA-1:0.677134):0.092763):0.0127,(((((((csin109901mRNA:0.850243,csin105287mRNA…
14776	(((((EmuJ_001108700.1mRNA:0.008038,EgrG_001108700.1mRNA:0.014346):0.068833,TsM_000617500.1mRNA:0.071414):0.153277,HmN_000772100.1mRNA:0.537389):0.029593,((((((EmuJ_001109900.1mRNA:0.015797,EgrG_001109900.1mRNA:0.01614):0.083651,TsM_000165000.1mRNA:0.169671):0.721269,TsM_000184800.1mRNA:3.15365):0,((((((EgrG_001109300.1mRNA:0.00662,EmuJ_001109300.1mRNA:0.023656):0.144571,(EgrG_001108900.1mRNA:0.01…
14811	(((((((EKC33340:0.368305,CapteP114577:0.454918):0.179487,CapteP219483:0.549078):0.07371,(CapteP93223:0.294753,EKC28808:0.459019):0.177502):0.113555,(((((EKC37799:0.074043,EKC25659:0.105415):0.259233,EKC24929:0.311283):0.073426,EKC19091:0.317668):0.020326,(((CapteP130410:0.224023,CapteP203438:0.250875):0.119043,(CapteP34226:0.03501,CapteP220667:0.040662):0.214576):0.072699,((EKC35246:0.016857,EKC1…
14846	((((((CapteP167148:0.132893,EKC30867:0.248244):0.223045,(CapteP62897:0.346236,EKC18691:0.829341):0.23426):0.062001,(CapteP168520:0.219372,EKC30866:0.261693):0.138097):0.041599,(((CapteP224945:0.263123,EKC37772:0.294728):0.221073,((CapteP108381:0.264489,EKC20050:0.273018):0.200122,(EKC32720:0.516749,CapteP170275:0.518454):0.255067):0.24885):0.128761,EKC42763:3.1551):0.05693):0.013204,(EmuJ_0004345…
14881	(((((csin109786mRNA:0.85129,csin101624mRNA:0.869673):0.068318,csin108549mRNA:1.60239):0.028941,((((((((csin100647mRNA:0.15706,csin100648mRNA:0.197513):0.182153,csin100656mRNA:0.429984):0.201595,csin107477mRNA:0.389136):0.07403,csin107369mRNA:0.743679):0.132506,(csin108661mRNA:0.453147,csin108114mRNA:0.952082):0.224068):0.061496,((((((csin105093mRNA:0.021198,csin105091mRNA:0.098463):0.144435,csin1…
14916	((((((((SPER_0001186301-mRNA-1:0.093885,SPER_0001832401-mRNA-1:0.191035):0.022034,SPER_0003940801-mRNA-1:0.161683):0.018308,(SPER_0001460101-mRNA-1:0.021782,SPER_0000161901-mRNA-1:0.024859):0.083174):0.018738,SPER_0001704201-mRNA-1:0.192257):0.027587,SPER_0002395801-mRNA-1:0.18335):0.015453,(((SPER_0002433101-mRNA-1:0.142797,SPER_0002481301-mRNA-1:0.227996):0.013078,SPER_0003364701-mRNA-1:0.11699…
14951	((((((csin104227mRNA:0.087519,csin108106mRNA:0.127825):0.14239,csin103149mRNA:0.127504):0.059873,csin100028mRNA:0.217344):0.261275,(Smp_083990.2.1:0,Smp_083990.1.1:0):0.325413):0.14326,(((EmuJ_000002800.1mRNA:0.238797,TsM_000036600.1mRNA:0.268156):0.165929,(HmN_000136700.1mRNA:0.210969,HmN_000136600.1mRNA:0.231975):0.218105):0,((((HmN_000077500.1mRNA:0.176349,HmN_000077600.1mRNA:0.178681):0.13627…
14986	((((((((((CapteP184963:0.307928,CapteP208120:0.334829):0.031654,CapteP197202:0.295443):0.019185,(((CapteP201048:0.007735,CapteP217807:0.017392):0.018042,(CapteP196000:0.008448,CapteP195999:0.036052):0.021261):0.326049,CapteP212693:0.497404):0.05956):0.025509,(((((CapteP192183:0.004983,CapteP186051:0.030368):0.142836,CapteP206788:0.205461):0.018215,((CapteP187142:0.077825,CapteP217857:0.086967):0.…
15021	(((((((HmN_000396500.1mRNA:0.076167,HmN_000785800.1mRNA:0.174609):0,((HmN_000722600.1mRNA:0.057573,HmN_000132200.1mRNA:0.121354):0,HmN_000858900.1mRNA:0.054271):0.005277):0.005856,(HmN_000344900.1mRNA:0,HmN_000344100.1mRNA:0.064542):0.036565):0.002122,((((((HmN_000067000.1mRNA:0.05583,HmN_000169700.1mRNA:0.183509):0,HmN_000287400.1mRNA:0.080078):0.01585,HmN_000672400.1mRNA:0.171849):0.006671,((((…
15056	((((((((CapteP226605:0.279409,CapteP224223:0.313057):0.056916,CapteP132134:0.322549):0.013945,((CapteP132173:0.251955,CapteP225630:0.298044):0.062603,(CapteP132144:0.378901,CapteP209852:0.381309):0.102555):0.035769):0.066621,(CapteP226709:0.309709,CapteP18662:0.453936):0.099094):0.070744,(CapteP208647:0.275171,CapteP130117:0.325195):0.105071):0.017942,EKC43050:5.69356):0,(EKC39180:0.301119,CapteP…
15090	((((((CapteP228331:0.202833,EKC38600:0.216296):0.244797,((CapteP91056:0,CapteP118314:0):0.014388,(CapteP127533:0.001577,CapteP143879:0.005034):0.021392):0.450301):0.032331,(CapteP176696:0.284975,EKC19216:0.291051):0.137318):0,(((EKC18555:0.367526,CapteP172619:0.490373):0.091746,(EKC41520:0.205862,CapteP190622:0.222654):0.159875):0.034122,((((((((CapteP176329:0.270936,CapteP224548:0.311067):0.0541…
15124	(((SPER_0003627501-mRNA-1:0.358828,SPER_0002562301-mRNA-1:0.535257):0.135419,SPER_0000961801-mRNA-1:0.151206):0.0135075,(((((SPER_0001114001-mRNA-1:0.133133,SPER_0002178601-mRNA-1:0.264524):0.007596,((((SPER_0003010201-mRNA-1:0.052303,SPER_0003305801-mRNA-1:0.127842):0.023953,((((SPER_0003139801-mRNA-1:0.101331,SPER_0003812101-mRNA-1:0.133338):0,(((((((SPER_0003782901-mRNA-1:0.06673,SPER_00011123…
15158	(((((((((EKC18831:0.196545,EKC36131:0.362107):0.317353,EKC28302:0.30131):0.130956,(((EKC28307:0.154197,EKC19651:0.246581):0.077185,(EKC28305:0.099429,EKC28306:0.129337):0.198459):0.059701,EKC28303:0.374235):0.132122):0.076634,EKC22890:0.277534):0.071901,(((EKC40150:0.075238,EKC40152:0.208821):0.181948,EKC28793:0.328845):0.033431,((EKC37276:0.078757,EKC37275:0.134534):0.085157,EKC40148:0.186467):0…
15192	(((((EKC32274:0.535025,EKC22422:0.584894):0.026038,((CapteP116479:0,CapteP192013:0.152004):0.006248,((((((CapteP192012:0,CapteP192011:0):0,CapteP200417:0.098967):0.011393,CapteP228698:0.022201):0.028662,CapteP192009:0.051556):0.007289,CapteP192010:0.102858):0.002749,(CapteP110974:0.012228,CapteP192008:0.10047):0.007318):0.018944):0.596699):0.005376,(((((EKC38808:0.385428,EKC40090:0.576124):0.0677…
15226	(((((((SPER_0001091601-mRNA-1:0.177816,SPER_0001703701-mRNA-1:0.214812):0.035308,SPER_0000149301-mRNA-1:0.152461):0,((((SPER_0002513601-mRNA-1:0.019587,SPER_0000943801-mRNA-1:0.110968):0.142634,SPER_0000552601-mRNA-1:0.137457):0.007617,SPER_0000919301-mRNA-1:0.164642):0.014857,SPER_0000765101-mRNA-1:0.164821):0.027765):0.004226,(((((SPER_0001149401-mRNA-1:0.090927,SPER_0003824401-mRNA-1:0.108338)…
15260	(((((EKC42374:0.271302,EKC37174:0.303708):0.056341,EKC33957:0.411351):0.033733,EKC36627:0.425464):0.068307,(((((((CapteP195050:0,CapteP195052:0):0,CapteP106483:0):0,CapteP195051:0):0,(((((CapteP196092:0.070093,CapteP216790:0.089874):0.03081,CapteP225380:0.110305):0.075898,CapteP195493:0.132333):0.170438,CapteP221133:0.235817):0.102991,(CapteP226393:0.016566,CapteP101443:0.206572):0.35348):0.11032…
15294	((EKC28493:1.81706,CapteP227541:1.91867):0.483461,((((((CapteP222380:0.436654,CapteP107055:0.512502):0.064774,(CapteP204049:0.340859,CapteP204050:0.442431):0.252735):0.029544,(CapteP22458:0.171746,CapteP192959:0.28686):0.483553):0.035438,((EKC37250:0,EKC37249:0):0,(CapteP178683:0.144458,CapteP200216:0.16158):0.449006):0.091553):0.050441,(((((CapteP196704:0.074888,CapteP211745:0.122613):0.238478,(…
15328	(((((((CapteP50440:0.002989,CapteP49897:0.011763):0.00289,(((CapteP50895:0,CapteP48185:0.008773):0.002931,CapteP48192:0.011744):0,(CapteP200993:0.03036,CapteP188211:0.17211):0.009712):0.002978):0,CapteP123052:0.006046):0.143469,CapteP48118:0.225905):0.01818,((((CapteP49342:0.185587,CapteP195559:0.24895):0,CapteP47037:0.235903):0.037617,CapteP220420:0.301378):0.020881,((((((CapteP101354:0.151422,C…
15362	((((((EKC26645:0,EKC26644:0):0,(CapteP177506:0.095856,CapteP113409:0.174498):0.136182):0.002367,(((CapteP111368:0.023447,CapteP95564:0.056367):0.15121,EKC36157:0.667579):0.032179,(((EKC34810:0.054559,EKC17610:0.099384):0.471053,EKC35419:0.396957):0.153392,CapteP122178:0.218417):0.04577):0.014499):0.025927,(((EKC26758:0.05546,EKC26757:0.072843):0.578944,EKC33091:0.519422):0.13039,(EKC41033:0.03734…
15396	((((((EgrG_000961100.1mRNA:0.003846,EmuJ_000961100.1mRNA:0.017226):0.070141,TsM_000003301.1mRNA:0.068603):0.159455,HmN_000186300.1mRNA:0.215523):0.51497,((SPER_0001488501-mRNA-1:0,SPER_0000021401-mRNA-1:0.012622):0.692412,TsM_001107200.1mRNA:1.29467):2.17137):0.332449,(((((((EgrG_000909100.1mRNA:0.011462,EmuJ_000909100.1mRNA:0.011854):0.07119,TsM_001191800.1mRNA:0.072164):0.25464,HmN_000710000.1m…
15430	((((((((((EKC37584:0.023034,EKC37583:0.035457):0.150926,EKC30783:0.17864):0.147726,(CapteP145966:0.015685,CapteP196557:0.066631):0.267146):0.038388,(EKC30500:0.221384,CapteP183731:0.237388):0.075071):0.096117,(CapteP228199:0.16309,EKC33323:0.221281):0.237089):0.071398,(((EKC42398:0.007151,EKC34674:0.010391):0.205136,CapteP177352:0.21593):0.35904,CapteP212933:0.479895):0.079445):0.015228,(((((Capt…
15464	(((((SPER_0000078501-mRNA-1:0.268409,SPER_0003328501-mRNA-1:0.407695):0.010431,(SPER_0003006601-mRNA-1:0.066214,SPER_0000457101-mRNA-1:0.445294):0.320231):0.029151,SPER_0000136201-mRNA-1:0.155055):0,(((((SPER_0000927201-mRNA-1:0.065387,SPER_0003569001-mRNA-1:0.148213):0.008918,((((((SPER_0003745001-mRNA-1:0.020299,SPER_0003632501-mRNA-1:0.020691):0.02617,(SPER_0003312901-mRNA-1:0.028694,SPER_0001…
15498	((((((((TsM_000842800.1mRNA:0,TsM_000842900.1mRNA:0):0,(EgrG_000977600.1mRNA:0.011952,EmuJ_000977600.1mRNA:0.01306):0.064748):0.144865,HmN_000740700.1mRNA:0.240318):0.114297,(SPER_0002358901-mRNA-1:0,SPER_0001303601-mRNA-1:0.071209):0.304974):0.25407,Smp_179310.1.1:0.400425):0.026166,(((((((EmuJ_000839300.1mRNA:0.003752,EgrG_000839300.1mRNA:0.006705):0.036955,TsM_000577800.1mRNA:0.065063):0.11332…
15532	(((((((TsM_000494400.1mRNA:0.025415,TsM_000643000.1mRNA:0.160388):0.037805,(EgrG_000790200.1mRNA:0.002138,EmuJ_000790200.1mRNA:0.009417):0.042569):0.145251,HmN_000780900.1mRNA:0.192108):0.162836,(SPER_0000819801-mRNA-1:0,SPER_0000117301-mRNA-1:0.183057):0.196823):0,(((SPER_0002586301-mRNA-1:0.007718,SPER_0003442301-mRNA-1:0.009112):0.009409,SPER_0001987101-mRNA-1:0.006024):0.226983,((EgrG_0007903…
15566	(((EmuJ_000034100.1mRNA:0.076504,TsM_001213600.1mRNA:0.364541):0,((TsM_000185100.1mRNA:0.223463,TsM_000016100.1mRNA:0.338819):0.068054,EgrG_002033600.1mRNA:0.964781):0.101661):0,(((((((EKC28017:0,EKC28028:0):0,EKC28033:0):0,EKC28038:0):0,EKC28019:0):0,EKC28023:0):0.03246,EKC28012:0.026526):0.055151,((CapteP70941:0,CapteP70979:0):0,((((CapteP111354:0,CapteP138004:0.002815):0,(((CapteP143806:0,Capt…
15600	(((((((EKC24340:0.355658,CapteP86215:0.474485):0,((CapteP125584:0,CapteP111679:0):0.030796,CapteP214494:0.032362):0.459845):0,EKC19117:0.359956):0,(EKC18462:0.026606,EKC35782:0.242697):0.319999):0.023657,(((EKC19116:0.044089,EKC26841:0.06868):0.009788,EKC19115:0.137748):0.300878,((CapteP33318:0.022975,CapteP185544:0.047334):0.089716,CapteP97279:0.121161):0.484854):0.089865):0,(((((EKC39583:0.3710…
15634	(((((((EgrG_000969600.1mRNA:0.003702,EmuJ_000969600.1mRNA:0.004724):0.04718,TsM_000399900.1mRNA:0.06162):0.106376,HmN_000462400.1mRNA:0.198283):0.225736,(SPER_0001222701-mRNA-1:0.044409,SPER_0001177401-mRNA-1:0.128242):0.498385):0.066775,(csin108393mRNA:0.255292,Smp_152680.1.1:0.318184):0.12034):0.117919,((((csin111294mRNA:0.257251,csin100318mRNA:0.505113):0,(((SPER_0003432701-mRNA-1:0,SPER_00016…
15668	(((((((CapteP210601:0.141122,CapteP187197:0.185627):0.253127,CapteP202528:0.406747):0.064434,(((((CapteP211977:0.013224,CapteP213369:0.045419):0.044877,CapteP212556:0.062722):0.060745,CapteP201810:0.155945):0.185268,CapteP207323:0.243412):0.062206,(CapteP196518:0.192069,CapteP185473:0.254591):0.067126):0.166019):0.168298,(CapteP202792:0.101829,CapteP210510:0.141208):0.399906):0.202738,(((CapteP18…
15702	(((EKC20132:0,EKC20133:0):0,(((EKC28633:0.14826,EKC35821:0.554773):0.179041,EKC31968:0.865933):0.087397,EKC20131:0.121068):0.140815):0.0224235,(((((((EKC22618:0.037104,EKC29513:0.046157):0.001622,EKC29511:0.170109):0.038344,(EKC38431:0.133249,EKC38429:0.310088):0.041573):0.052635,EKC35755:0.359736):0.176024,EKC33120:0.32245):0.134683,(((((((EKC36620:0.02161,EKC36621:0.031372):0.006627,(((EKC36622…
15736	((((((EgrG_000872500.1mRNA:0,EmuJ_000872500.1mRNA:0.007239):0.064015,TsM_000235900.1mRNA:0.271154):0.345761,((EgrG_000872600.1mRNA:0.003417,EmuJ_000872600.1mRNA:0.01077):0.001628,TsM_001204900.1mRNA:0.199174):1.45152):0,HmN_000779700.1mRNA:0.184525):0.08708,(Smp_199690.1.1:0.291926,csin104293mRNA:0.312726):0.118258):0.0840725,((((EKC27937:0.364481,EKC26952:0.493182):0.117252,EKC27836:0.628891):0.…
15770	((((CapteP205530:0.217281,CapteP218583:0.269061):0.129648,CapteP217427:0.287938):0.055119,CapteP212114:0.234487):0.044641,((((((((CapteP134350:0.032551,CapteP100694:0.112948):0.029735,CapteP99687:0.13213):0.092451,CapteP210913:0.069621):0.057954,CapteP220604:0):0,((((CapteP200976:0.003504,CapteP209424:0.00436):0.053419,CapteP198549:0.089183):0.027079,CapteP187073:0.103977):0.015276,((CapteP219743…
15803	((((((EKC41655:0.00319,EKC41656:0.014814):0.393417,EKC28994:0.451043):0.025866,CapteP151877:0.557802):0,(((((EKC32074:0.238399,EKC32073:0.409417):0.232815,CapteP94298:0.75124):0,((EKC18568:0.005327,EKC18566:0.021242):0.480525,CapteP174884:0.473992):0.225127):0,(EKC31241:0.394307,EKC41215:0.514737):0.039664):0.013562,((EKC41839:0.443677,EKC18648:0.788152):0.139285,(EKC40220:0.195439,CapteP172635:0…
15836	(((((((CapteP213884:0.033261,CapteP191103:0.079246):0.015945,((CapteP191403:0.006846,CapteP213498:0.008837):0.071415,CapteP171977:0.058723):0.028306):0.023247,CapteP220583:0.08002):0.220241,CapteP204482:0.570104):0.067651,CapteP221381:0.33129):0.02646,(((((((CapteP194429:0.014762,CapteP206959:0.025101):0.027009,CapteP191335:0.067372):0.02656,CapteP208328:0.077647):0,CapteP207260:0.282556):0,Capte…
15869	((((((csin108355mRNA:0.046401,csin100073mRNA:0.392651):0.001461,((csin113192mRNA:0.018668,csin110315mRNA:0.033835):0.012072,csin108199mRNA:0.088041):0.006383):0.025822,(((((csin104796mRNA:0.116775,csin101311mRNA:0.184783):0.021566,csin103843mRNA:0.111186):0.021707,(csin101804mRNA:0.258598,csin102195mRNA:0.574432):0.081965):0.035662,((((((((((csin111293mRNA:0.009575,csin112910mRNA:0.791094):0,csin…
15902	(((((((CapteP206790:0.29444,CapteP209272:0.314851):0.158407,CapteP216288:0.688549):0.105119,((CapteP218968:0,CapteP212993:0):0.050703,CapteP186852:0.003894):0.428298):0.122477,(CapteP228582:0.343761,CapteP211309:0.437898):0.460689):0.063969,(((((((CapteP215630:0.039822,CapteP203851:0.116243):0.01842,CapteP218094:0.118348):0.017364,(CapteP190760:0,CapteP213088:0):0.021131):0.468933,CapteP201141:0.…
15935	((((((CapteP145042:0.202337,CapteP134200:0.205039):0.102198,(((CapteP96604:0.008318,CapteP69356:0.031609):0,((CapteP79144:0.039103,CapteP136279:0.040668):0.008087,CapteP117799:0.066047):0.003872):0,(CapteP126219:0.004154,CapteP37685:0.038698):0.004098):0.213865):0.060778,((CapteP97437:0.036787,CapteP78287:0.046051):0.026186,CapteP96895:0.012089):0.171529):0.105806,(CapteP81635:0,CapteP223382:0.01…
15968	((((((((EKC28989:0.33129,EKC28988:0.428495):0.337029,EKC31933:0.840517):0.062036,EKC26492:0.470141):0.042455,(EKC34595:0.4004,EKC27025:0.434996):0.092393):0.047303,(EKC42132:0.449147,EKC20592:0.736819):0.07592):0.041563,(((EKC40665:0.003881,EKC41141:0.008373):0.229618,EKC42642:0.196592):0.329117,EKC19688:0.365409):0.100043):0.047577,((((EKC43240:0.270676,EKC32954:0.363113):0.112961,EKC40965:0.468…
16001	((((((((csin109542mRNA:0.111334,csin100692mRNA:0.140179):0.091494,csin105368mRNA:0.041854):0.006873,(((((((csin112489mRNA:0.146358,csin107570mRNA:0.181487):0.095024,csin100374mRNA:0.084048):0.022009,csin109682mRNA:0.248161):0.083064,csin111012mRNA:0.044738):0.00424,csin109457mRNA:0.17421):0.007966,csin108279mRNA:0.125674):0.024708,(csin109262mRNA:0.095085,csin102701mRNA:0.204444):0.043656):0.0279…
16034	(((((csin102032mRNA:0.20589,Smp_150920.1.1:0.277612):0.124971,((((EgrG_001110900.1mRNA:0.009458,EmuJ_001110900.1mRNA:0.017388):0.037046,TsM_000628500.1mRNA:0.058997):0.123744,HmN_000915000.1mRNA:0.152233):0.025546,(SPER_0002162101-mRNA-1:0.459423,SPER_0002587001-mRNA-1:0.484099):0.369983):0.202218):0.048714,((((SPER_0002560601-mRNA-1:0,SPER_0003355501-mRNA-1:0.072763):0.03747,SPER_0002956801-mRNA…
16067	(((EKC30833:2.52055,EKC23263:2.53476):0,CapteP206173:3.29666):0.434135,((((CapteP139301:0.229817,EKC35054:0.329999):0.135585,(CapteP226336:0.204189,EKC26266:0.258703):0.230734):0.369723,CapteP228056:0.814872):0.024963,((((EKC37058:0.256363,CapteP92610:0.307622):0.154688,CapteP103830:0.387324):0.001083,((((((CapteP115613:0.004889,CapteP134768:0.012825):0.066515,CapteP227079:0.020816):0.047206,Capt…
16100	(((((((((((EKC36872:0.194686,EKC36875:0.243658):0.178432,EKC36878:0.196698):0.126873,(EKC25531:0.021748,EKC30242:0.839818):0.28961):0.160139,((EKC29207:0.04234,EKC26557:0.140848):0.055498,EKC29208:0.131284):0.249729):0.076659,(((((EKC20961:0.271318,EKC20963:0.287136):0.069151,EKC21337:0.402679):0.033626,EKC20959:0.127363):0.036837,((((EKC43097:0.127804,EKC43096:0.318212):0.009204,EKC43098:0.16561…
16133	((((SPER_0003469901-mRNA-1:0.006512,SPER_0003505501-mRNA-1:0.179307):0.350802,SPER_0003169801-mRNA-1:0.29164):0.057246,(SPER_0002234401-mRNA-1:0.132039,SPER_0000255201-mRNA-1:0.136431):0.304382):0.0961945,(((((SPER_0002881901-mRNA-1:0.026505,SPER_0001065701-mRNA-1:0.036247):0.002716,SPER_0001823101-mRNA-1:0.042297):0.003462,(((((SPER_0001704101-mRNA-1:0.043925,SPER_0001280401-mRNA-1:0.063663):0.0…
16166	(((EKC33712:0.955951,EKC37987:3.3253):0,CapteP201332:0.191741):0,(((((((((EKC31942:0.115636,EKC21412:0.211175):0.050374,(EKC37988:0.035228,EKC37989:0.074047):0.087729):0.058814,EKC37990:0.15576):0.11007,EKC34223:0.157038):0.355355,EKC32281:0.436711):0.176061,EKC23309:0.556637):0.167132,(EKC21414:0.754528,EKC37991:2.81388):0.239402):0.034254,(((((CapteP192409:0.093027,CapteP222126:0.120679):0.0278…
16199	((((((((SPER_0002826201-mRNA-1:0.004817,SPER_0002819801-mRNA-1:0.027869):0.281907,SPER_0000353501-mRNA-1:1.74673):0.330054,(((EgrG_000637000.1mRNA:0.003523,EmuJ_000637000.1mRNA:0.018793):0.052668,TsM_000779000.1mRNA:0.106344):0.175751,HmN_000720600.1mRNA:0.32676):0.478569):0,((((EgrG_000637200.1mRNA:0.007256,EmuJ_000637200.1mRNA:0.008912):0.074411,TsM_000778900.1mRNA:0.090614):0.115624,HmN_000720…
16232	(((((((SPER_0003742401-mRNA-1:0.00806,SPER_0002464101-mRNA-1:0.01638):0.0898,SPER_0002206901-mRNA-1:0.040313):0.231942,(((((EgrG_001067700.2mRNA:0,EgrG_001067700.1mRNA:0):0.007086,(EmuJ_001067700.2mRNA:0,EmuJ_001067700.1mRNA:0):0.012449):0.017965,(((EgrG_000388700.1mRNA:0.004075,EgrG_002051300.1mRNA:0.703525):0.02319,EmuJ_000388700.1mRNA:0.0227):0.131135,EgrG_002065200.1mRNA:0.109396):0.061381):0…
16265	(((((((csin102106mRNA:0.211929,Smp_194270.1.1:0.305559):0.1361,(((EgrG_000637900.1mRNA:0.005581,EmuJ_000637900.1mRNA:0.010991):0.037596,TsM_000761900.1mRNA:0.048962):0.117964,HmN_000348900.1mRNA:0.138388):0.183916):0.101335,(((((EgrG_000686600.1mRNA:0.005282,EmuJ_000686600.1mRNA:0.012591):0.043246,TsM_000114500.1mRNA:0.059129):0.155169,HmN_000752200.1mRNA:0.276741):0.170437,(SPER_0003186001-mRNA-…
16298	((((((((CapteP226304:0.28579,CapteP229249:0.359955):0.083001,CapteP226622:0.411873):0.09955,CapteP219658:0.193662):0.229381,((((CapteP191888:0.020962,CapteP198524:0.03101):0.006093,CapteP222777:0.055601):0.003446,(((CapteP194070:0.007127,CapteP221621:0.047285):0.018991,CapteP223719:0.00148):0.024753,CapteP221622:0.031367):0.009243):0.018039,CapteP191892:0.023348):0.317327):0.157363,CapteP228674:0…
16331	((((SPER_0001515201-mRNA-1:0.314871,SPER_0000211501-mRNA-1:0.336322):0.090971,SPER_0000531301-mRNA-1:0.153546):0.004745,((((((((((SPER_0001421201-mRNA-1:0.065247,SPER_0003001801-mRNA-1:0.065745):0.007485,SPER_0002845801-mRNA-1:0.050464):0.002283,SPER_0002728001-mRNA-1:0.056094):0.00217,SPER_0003753501-mRNA-1:0.088185):0.006976,SPER_0002097801-mRNA-1:0.043126):0.006614,SPER_0002926601-mRNA-1:0.092…
16364	((((((Smp_044010.2.1:0.013835,Smp_044010.1.1:0.113367):0.135475,csin111650mRNA:0.195515):0.101214,((((EmuJ_000958100.1mRNA:0.002802,EgrG_000958100.1mRNA:0.003258):0.036587,TsM_000072800.1mRNA:0.039055):0.076622,HmN_000188900.1mRNA:0.131369):0.034092,(SPER_0001177901-mRNA-1:0.033193,SPER_0001343101-mRNA-1:0.27948):0.266396):0.128807):0.020384,csin111649mRNA:1.29888):0.046675,(((((SPER_0003932801-m…
16397	((((((csin101192mRNA:0.288843,Smp_147450.1.1:0.428078):0.360082,csin107498mRNA:0.205368):0.000068,((HmN_000251300.1mRNA:0.090997,TsM_000707600.1mRNA:0.128014):0.058693,(SPER_0002386201-mRNA-1:0,SPER_0001925301-mRNA-1:0.812351):0.210574):0.05089):0.008178,((((((EgrG_000927900.1mRNA:0.003527,EmuJ_000927900.1mRNA:0.012988):0.032756,TsM_000574800.1mRNA:0.056171):0.105351,HmN_000767900.1mRNA:0.263755)…
16430	((((Smp_059570.1.1:0.037905,Smp_139050.1.1:3.19095):0.385375,csin104020mRNA:0.471582):0.255436,EKC19892:0.465808):0,(((EKC30417:0.70093,csin104151mRNA:0.80752):0.000164,(((((((EgrG_000932100.1mRNA:0,EmuJ_000932100.1mRNA:0):0,(EmuJ_000932200.1mRNA:0,EgrG_000932200.1mRNA:0):0):0.101386,TsM_000045400.1mRNA:0.003901):0.697363,EKC41348:0.272443):0.043294,((EKC38026:0.387279,CapteP184009:0.44698):0,(((…
16463	((((CapteP202413:0.32544,EKC41138:0.345249):0.140209,CapteP168165:0.645632):0,(csin107482mRNA:0.557236,Smp_128940.1.1:0.664148):0.911824):0,((((CapteP211789:0.278881,EKC29421:0.390242):0.044333,((((HmN_000520300.1mRNA:0.125175,TsM_000917200.1mRNA:0.170822):0.037825,SPER_0000818201-mRNA-1:0.283881):0,(((EgrG_000259000.1mRNA:0.00625,EmuJ_000259000.1mRNA:0.007747):0.041542,TsM_001058500.1mRNA:0.0514…
16496	(((((Smp_142290.1.1:0.201132,csin103879mRNA:0.237144):0.101034,(((EmuJ_001054100.1mRNA:0.007456,EgrG_001054100.1mRNA:0.00818):0.15933,HmN_000552900.1mRNA:0.167326):0.110446,SPER_0002848201-mRNA-1:0.776641):0.105243):0.035922,((Smp_153100.1.1:0.236792,csin102798mRNA:0.250591):0.140806,((((SPER_0003005401-mRNA-1:0.035594,SPER_0003057001-mRNA-1:0.121172):0.750347,((SPER_0001121801-mRNA-1:0,SPER_0001…
16529	((((Smp_085680.1.1:0.271961,csin107720mRNA:0.315608):0.096433,(((EmuJ_000928050.1mRNA:0.005786,EgrG_000928050.1mRNA:0.016695):0.035779,TsM_000575800.1mRNA:0.048402):0.105337,HmN_000768000.1mRNA:0.125532):0.180511):0.133011,((((((SPER_0002986301-mRNA-1:0.017894,SPER_0003962401-mRNA-1:0.036636):0.002375,((SPER_0002032401-mRNA-1:0.017987,SPER_0001864501-mRNA-1:0.024387):0.024608,SPER_0000221201-mRNA…
16562	(((((((((((SPER_0001848901-mRNA-1:0.099204,SPER_0003958501-mRNA-1:0.120225):0.000658,(((((SPER_0002784101-mRNA-1:0.047402,SPER_0003043101-mRNA-1:0.083161):0.001651,(((SPER_0003660901-mRNA-1:0.049722,SPER_0001127801-mRNA-1:0.06835):0.02012,(SPER_0002337301-mRNA-1:0.051418,SPER_0002730801-mRNA-1:0.066143):0.024912):0.004743,((SPER_0001744801-mRNA-1:0.056917,SPER_0003470401-mRNA-1:0.060008):0.000778…
16595	((((((((EKC18429:0.460476,EKC18591:0.688802):0.126411,EKC19076:0.557834):0.052634,EKC29728:0.511782):0.026076,((((((EKC39037:0.268673,EKC33315:0.511251):0.057544,EKC39036:0.285173):0.078709,(EKC42087:0.101904,EKC34515:0.179978):0.469884):0.067048,(EKC30282:0.250483,EKC30281:0.314339):0.312796):0.041844,EKC26109:0.588918):0.051803,((EKC30106:0.355636,EKC33833:0.48541):0.050539,EKC39499:0.426661):0…
16628	(((CapteP74839:0.296477,EKC18903:0.514356):0.073241,(CapteP74650:0.279558,EKC22354:0.634558):0.310771):0,(((((CapteP114540:0.31224,CapteP124748:0.454391):0.156417,CapteP186559:0.458789):0,((((((((CapteP193077:0.002139,CapteP151674:0.006205):0.008433,CapteP201045:0.003986):0.13269,(CapteP211528:0,CapteP211529:0.002301):0.211459):0.069596,(((((CapteP189164:0.06607,CapteP186400:0.145358):0.216087,Ca…
16660	(((((((((((SPER_0001793301-mRNA-1:0.074868,SPER_0002571801-mRNA-1:0.106741):0.007883,(SPER_0000396001-mRNA-1:0.011228,SPER_0000389501-mRNA-1:0.013871):0.098704):0,(SPER_0000963801-mRNA-1:0.084852,SPER_0003683401-mRNA-1:0.104261):0.010487):0.00321,SPER_0002775801-mRNA-1:0.108271):0,((SPER_0001580001-mRNA-1:0.053109,SPER_0001812801-mRNA-1:0.141308):0.005079,((((SPER_0000970801-mRNA-1:0.198823,SPER_…
16692	(((((Smp_118040.1.1:0.228163,csin112669mRNA:0.269183):0.117055,HmN_000426400.1mRNA:0.579794):0.042664,(((Smp_018690.1.1:0.229963,Smp_132410.1.1:0.640211):0,csin111176mRNA:0.3437):0.169908,(((TsM_000822500.1mRNA:0,TsM_000823000.1mRNA:0):0,(EgrG_000966300.1mRNA:0.006736,EmuJ_000966300.1mRNA:0.008961):0.020209):0.262925,SPER_0002582801-mRNA-1:0.466671):0.229814):0.136966):0.087508,((((((TsM_00107150…
16724	((((((((((csin101267mRNA:0.03129,csin103778mRNA:0.098984):0.010111,csin108113mRNA:0.22292):0.016963,csin112956mRNA:0.172817):0.016972,csin102902mRNA:0.104802):0.03706,csin107336mRNA:0.042036):0.001168,((csin109691mRNA:0.170234,csin106913mRNA:0.305432):0.020496,(((((csin106322mRNA:0.143164,csin109302mRNA:0.576741):0.094423,(csin109273mRNA:0.462583,csin104517mRNA:0.685715):0.236939):0.044522,(csin1…
16756	((((SPER_0001706401-mRNA-1:0,SPER_0003794101-mRNA-1:0.039345):0.086893,SPER_0001862901-mRNA-1:100000):0.088101,(((((((EgrG_000853500.1mRNA:0.002304,EmuJ_000853500.1mRNA:0.015544):0,(EgrG_000853700.1mRNA:0,EmuJ_000853700.1mRNA:0.019621):0.057889):0.021026,TsM_000082700.1mRNA:0.065812):0.11892,HmN_000482100.1mRNA:0.364724):0.114399,((SPER_0002762401-mRNA-1:0,SPER_0000390101-mRNA-1:0.046505):0,SPER_…
16788	((((((SPER_0000108901-mRNA-1:0.024103,SPER_0003388801-mRNA-1:0.170822):0.066141,(SPER_0003390901-mRNA-1:0.029171,SPER_0003249201-mRNA-1:0.310032):0.145246):0.002341,(((((SPER_0003504701-mRNA-1:0.156434,SPER_0003756001-mRNA-1:0.255163):0.016728,SPER_0000304001-mRNA-1:0.146753):0.030228,SPER_0002088901-mRNA-1:0.336258):0.019158,SPER_0000955001-mRNA-1:0.452999):0,(((((SPER_0002551601-mRNA-1:0.177207…
16820	(((((CapteP90747:0.545229,CapteP183922:0.552227):0.122877,CapteP118237:0.475018):0.055958,EKC34455:0.384346):0.136431,CapteP197951:1.12241):0.179277,(((((TsM_000377400.1mRNA:0,TsM_001087500.1mRNA:0):0,((EgrG_001076700.1mRNA:0.000162,EmuJ_001076700.1mRNA:0.021354):0,(EmuJ_001076800.1mRNA:0.019812,EgrG_001076800.1mRNA:0.025402):0.4256):0.02662):0.245862,HmN_000630900.1mRNA:0.23774):0.048042,(((((Hm…
16852	((((((((EgrG_001010200.1mRNA:0.004967,EmuJ_001010200.1mRNA:0.010164):0.050794,TsM_001157700.1mRNA:0.054063):0.19269,HmN_000076000.1mRNA:0.174491):0.278611,SPER_0002667001-mRNA-1:0.308135):0.436119,(csin100827mRNA:0.487967,Smp_000160.1.1:0.549822):0.627659):0.489163,((Smp_008710.1.1:0.429367,csin108532mRNA:0.511299):0.381874,((EmuJ_000739800.1mRNA:0.005132,EgrG_000739800.1mRNA:0.061773):0.162797,H…
16884	(((((EKC23710:0.012387,EKC25364:0.01559):0.35859,EKC19009:0.264195):0.057936,(EKC28805:0.098903,EKC29975:0.250878):0.104765):0.005296,SPER_0002857501-mRNA-1:1.71635):0,((((CapteP189896:0.154218,CapteP213138:0.220688):0.076034,(CapteP133767:0.036085,CapteP202806:0.121696):0.181593):0.134157,(((CapteP91824:0,CapteP91822:0.002752):0.007482,CapteP122761:0.005022):0.562761,CapteP115665:0.404358):0.178…
16916	((((EKC31659:0.221635,CapteP175609:0.377492):0.234168,(CapteP70604:0.123214,EKC21391:0.560074):0.250134):0.453201,EKC38002:1.14948):0.318406,((((((((SPER_0000785401-mRNA-1:0,SPER_0001952401-mRNA-1:0.000471):0.006562,SPER_0001708101-mRNA-1:0.001447):0.000038,SPER_0000933901-mRNA-1:0.303779):0.411015,(((EmuJ_000232900.1mRNA:0,EgrG_000232900.1mRNA:0.009993):0.067961,TsM_000714900.1mRNA:0.029478):0.2…
16948	((((((CapteP227635:0.167866,CapteP122622:0.223147):0.26852,CapteP193861:0.273466):0.036886,(CapteP168342:0.031729,CapteP89808:0.109998):0.590006):0.053654,((CapteP159946:0.002722,CapteP218563:0.112445):0.441103,CapteP5165:0.517123):0.088709):0.033473,(((EKC24988:0,EKC24989:0):0,(EKC27805:0.431291,EKC42312:0.625679):0.122507):0.034302,((((EKC36423:0.037926,EKC36422:0.058227):0.11066,EKC29740:0.181…
16980	(((((((EgrG_001018500.1mRNA:0.001661,EmuJ_001018500.1mRNA:0.014644):0.131243,TsM_000362800.1mRNA:0.018665):0.167911,HmN_000160000.1mRNA:0.222888):0.11191,(((SPER_0003640401-mRNA-1:0,SPER_0002618001-mRNA-1:0.064643):0.030701,(SPER_0001056601-mRNA-1:0,SPER_0002045001-mRNA-1:0.037339):0.081572):0.132972,(SPER_0002862801-mRNA-1:0,SPER_0001236601-mRNA-1:0.007275):0.411483):0.290547):0.068282,((((TsM_0…
17012	(((((((SPER_0003583301-mRNA-1:0.015834,SPER_0003701901-mRNA-1:0.019686):0,(((SPER_0003341001-mRNA-1:0.041661,SPER_0002016701-mRNA-1:0.067998):0.003708,(SPER_0002309001-mRNA-1:0.011093,SPER_0002238601-mRNA-1:0.023837):0.048257):0.033513,((SPER_0000392801-mRNA-1:0,SPER_0003164401-mRNA-1:0):2.15162,SPER_0002741901-mRNA-1:0):0.176008):0.246451):0.259729,(SPER_0001036501-mRNA-1:0,SPER_0001449901-mRNA-…
17044	((((CapteP23131:0.250723,EKC23317:0.33993):0.206779,(CapteP95584:0.014032,CapteP120031:0.063125):0.375124):0.025778,(((CapteP127209:0.355059,EKC42092:0.682117):0.060683,(EKC42091:0.260568,CapteP195687:0.451303):0.18868):0.069164,(((CapteP99869:0.0088,CapteP19651:0.026427):0.232214,(EKC35329:0.019982,EKC27312:0.059097):0.360885):0.090108,CapteP136948:0.346499):0.086931):0.178356):0.0343965,(((((SP…
17076	(((CapteP121014:0.422472,CapteP108783:0.598899):0.062607,(((((TsM_000473800.1mRNA:0.169194,HmN_000454100.1mRNA:0.225205):0.083645,(SPER_0000042401-mRNA-1:0,SPER_0001648401-mRNA-1:0.030825):0.483655):0.044524,(Smp_143970.1.1:0.329867,csin107707mRNA:0.741631):0.158963):0.275259,(SPER_0003747501-mRNA-1:0,SPER_0000951501-mRNA-1:0.028025):0.442759):0.677435,(((TsM_000734800.1mRNA:0.252637,HmN_00044250…
17108	(((((EKC36064:0.341312,EKC33560:0.622055):0.175137,EKC28455:0.493091):0.112405,CapteP165173:0.375642):0,(SPER_0002593901-mRNA-1:0.83373,TsM_001220500.1mRNA:1.09646):1.41766):0,((CapteP201030:0.434382,EKC23197:0.639493):0.03432,(((((((EgrG_002028100.1mRNA:0.017387,EgrG_002029300.1mRNA:0.024795):0.459378,HmN_000651000.1mRNA:0.374353):0.049965,(((EgrG_000173600.1mRNA:0.089566,TsM_001067700.1mRNA:0.0…
17140	((((((EKC30514:0.169327,EKC22770:0.267543):0.15864,(EKC41590:0.015961,EKC26608:0.04885):0.375943):0.146929,(((((((EKC20924:0.047857,EKC20927:0.062063):0.020662,EKC20925:0.033885):0.011889,EKC20922:0.051634):0.024948,EKC20926:0.044406):0.024648,EKC30289:0.059345):0.008355,EKC32620:0.123111):0.121428,EKC30290:0.170959):0.168013):0.075743,((((EKC18941:0.032962,EKC18942:0.048488):0.026952,EKC18940:0.…
17172	(((CapteP77854:0.511641,EKC39355:3.00352):0,(((((EKC34821:0.191518,EKC34822:0.288079):0.121335,CapteP223854:0.756368):0,(((EKC19741:0.359942,CapteP229229:0.560608):0.007561,((EKC42611:0.01311,EKC42610:0.039422):0.693518,CapteP203078:1.01556):0.034281):0.021159,(((EKC36092:0.496423,CapteP184991:0.510955):0.058525,EKC34721:0.496684):0.018463,((CapteP223844:0.476063,EKC33350:0.659813):0,(CapteP67821…
17204	(((CapteP196351:0.019587,CapteP198804:0.359041):0,(((((((((CapteP217538:0.303319,CapteP190376:1.21084):0.197819,CapteP218117:0.103466):0.111601,CapteP219997:0.007531):0.008108,CapteP202914:0.015693):0,(((CapteP212446:0.002451,CapteP190211:0.013422):0.002235,CapteP200004:0.004409):0.004441,CapteP210427:0.005516):0.002119):0.007222,CapteP209172:0.048309):0.444776,((CapteP205811:0.001372,CapteP20105…
17236	((((((((CapteP111205:0.258219,CapteP162322:0.434919):0.082167,(CapteP178960:0.240385,CapteP160424:0.31636):0.109349):0.037422,(EKC31062:0.23842,EKC31277:0.259699):0.201238):0.07397,(((((EKC22742:0.028916,EKC41947:0.039182):0.077064,EKC30472:0.029579):0.022175,EKC18741:0.086454):0.09525,EKC33419:0.155869):0.316394,CapteP160914:0.335071):0.075991):0.065444,(CapteP161946:0.376292,EKC19380:0.520304):…
17268	((((CapteP134203:0.151241,EKC40623:0.226885):0.111236,(((CapteP211857:0.023701,CapteP167210:0.039336):0.379156,CapteP141459:0.572408):0.079618,(((CapteP93615:0.367306,CapteP168773:0.503608):0.075514,((EKC24814:0.179425,EKC24815:0.253701):0.134436,EKC26078:0.28795):0.094271):0.019629,(((CapteP101786:0.264547,CapteP225337:0.350982):0.071923,CapteP64793:0.357368):0.0737,(EKC42320:0.534305,EKC35530:0…
17300	(((((((CapteP210737:0.014837,CapteP218409:0.030557):0,CapteP226069:0.010005):0.002202,CapteP206263:0.067051):0,CapteP229290:1.10541):0.077468,(((CapteP223786:0.00249,CapteP221613:0.002491):0.015383,CapteP18354:0.01518):0.006156,CapteP225134:0.003882):0.171865):0.079946,((((CapteP198414:0.003412,CapteP202092:0.00483):0.055662,((CapteP3904:0.004762,CapteP201297:0.022615):0.006834,CapteP201296:0.016…
17332	((((CapteP213224:0.002377,CapteP217520:0.016911):0.190959,CapteP217519:0.255242):0.265015,((CapteP207022:0.189928,CapteP200158:0.289377):0.090819,CapteP213528:0.259736):0.440409):0.0887825,(((((CapteP205806:0.007177,CapteP212384:0.007991):0.006871,CapteP208567:0.060129):0.052899,CapteP190114:0.126946):0.437257,CapteP199853:0.337627):0.065512,(((((CapteP187122:0.250095,CapteP211676:0.401437):0.042…
17364	((((((CapteP188032:0.019363,CapteP207580:0.028816):0.004653,(((((((((CapteP200868:0,CapteP206785:0):0.216593,CapteP209081:0.197236):0.022537,((CapteP201949:0.025606,CapteP189331:0.195678):0.273155,CapteP186465:0.330581):0.115991):0.015888,CapteP193620:0.142019):0.021376,(((CapteP210636:0.002818,CapteP200018:0.021536):0.010942,CapteP209521:0.01416):0.014126,CapteP210432:0.025833):0.094344):0.06090…
17396	(((((SPER_0001788401-mRNA-1:0.104065,SPER_0000699801-mRNA-1:0.274112):0.325248,SPER_0002161001-mRNA-1:0.182451):0.059687,SPER_0002393701-mRNA-1:0.204992):0.023122,((((((((SPER_0002392301-mRNA-1:0,SPER_0000837301-mRNA-1:0.18064):0.131374,SPER_0003137401-mRNA-1:0.221795):0.015069,((SPER_0002430201-mRNA-1:0.031357,SPER_0003525901-mRNA-1:0.276932):0.019195,SPER_0003868201-mRNA-1:0.154664):0.048195):0…
17427	(((((CapteP191156:0.016334,CapteP195404:0.017935):0.004629,((CapteP210069:0.027111,CapteP210656:0.298823):0.069404,CapteP190864:0.122905):0.105384):0.072817,(((((CapteP214462:0.020917,CapteP209161:0.060216):0.009601,CapteP209064:0.016561):0.007058,CapteP207845:0.013191):0.046357,CapteP203076:0.070261):0.004662,((CapteP185719:0.006408,CapteP196125:0.02994):0.012244,CapteP214247:0.203725):0.030407)…
17458	(((((((EKC30738:0.040858,EKC30278:0.093343):0.269378,((EKC38857:0.019066,EKC20965:0.02393):0.005156,EKC21316:0.087587):0.294598):0.05509,(EKC31534:0.041345,EKC26242:0.06766):0.36664):0.028441,(((((EKC35672:0.005218,EKC35954:0.012632):0,EKC25557:0.045217):0.213281,EKC36636:0.323255):0.052896,(EKC26597:0,EKC33344:0.029305):0.292665):0.099523,EKC32482:0.323021):0.030883):0.049907,((EKC17396:0.002025…
17489	((CapteP204392:0.393686,EKC29180:1.47204):0,(((((CapteP95468:0.209271,EKC29254:0.656846):0.00171,((CapteP90956:0,CapteP136630:0.013055):0.117944,CapteP77647:0.131466):0.165187):0.346332,EKC21717:0.357587):0,EKC39476:0.481265):0,(((((EKC39034:0.309539,CapteP192522:0.64813):0.102433,((((EKC22528:0.033403,EKC27923:0.149628):0.780802,EKC37892:0.519288):0.027504,(EKC39475:0.375979,EKC39473:0.491817):0…
17520	(((SPER_0002484301-mRNA-1:0.279707,SPER_0003216301-mRNA-1:0.508942):0,(SPER_0002075201-mRNA-1:0.0196,SPER_0002329601-mRNA-1:0.042024):0.264693):0.015339,((((SPER_0003224001-mRNA-1:0.044507,SPER_0002674501-mRNA-1:0.298722):0,((((SPER_0002801301-mRNA-1:0.052001,SPER_0003356601-mRNA-1:0.139007):0.019101,(((SPER_0001429501-mRNA-1:0.046888,SPER_0002255301-mRNA-1:0.049843):0.005982,SPER_0001860401-mRNA…
17551	(((((((((((CapteP201037:0,CapteP190206:0.001936):0.003884,CapteP190956:0.003878):0.001937,((((((CapteP194219:0.015258,CapteP190441:0.017658):0.037882,CapteP185345:0.031278):0.009425,CapteP208221:0.043111):0,CapteP217405:0.006247):0.052728,CapteP206155:0.062014):0.022933,CapteP190801:0.074885):0.034222):0,((CapteP209343:0,CapteP212441:0):0.001935,CapteP213169:0.001948):0):0,(((((CapteP193689:0.040…
17582	((((csin102646mRNA:0.485493,csin102645mRNA:0.677725):0.040433,((Smp_117340.1.1:0.151591,Smp_023710.1.1:0.665442):0.221386,csin102647mRNA:0.56872):0.353542):0.078257,((((((EgrG_001059900.1mRNA:0.003699,EmuJ_001059900.1mRNA:0.013926):0.059665,TsM_000805500.1mRNA:0.038599):0.08595,HmN_000379200.1mRNA:0.311337):0.330815,SPER_0000697901-mRNA-1:0.263473):0.125233,(SPER_0002027401-mRNA-1:0.041874,SPER_0…
17613	(((CapteP18392:0.23926,EKC34701:0.275935):0.049458,(((((EgrG_000494200.1mRNA:0.002483,EmuJ_000494200.1mRNA:0.004715):0.047068,TsM_000458900.1mRNA:0.095136):0.142493,HmN_000436300.1mRNA:0.128789):0.153074,(SPER_0000924101-mRNA-1:0.001374,SPER_0002361101-mRNA-1:0.033195):1.03069):0.122506,((csin110490mRNA:0.20039,Smp_162790.1.1:0.456441):0.118877,Smp_183250.1.1:0.414805):0.193691):0.423119):0.04588…
17644	((((csin112724mRNA:0.208609,Smp_125360.1.1:0.276584):0.206109,(((EmuJ_000342000.1mRNA:0.00331,EgrG_000342000.1mRNA:0.006718):0.073079,TsM_001175100.1mRNA:0.044653):0.236067,HmN_000474900.1mRNA:0.153997):0.302715):0.169871,(((((TsM_001229100.1mRNA:0.087739,TsM_001136800.1mRNA:0.09816):0.025383,(((EmuJ_000588200.1mRNA:0.003269,EmuJ_000588100.1mRNA:0.060385):0.016299,EgrG_000588200.1mRNA:0.019658):0…
17675	(((((((EgrG_000701600.1mRNA:0.006941,EmuJ_000701600.1mRNA:0.016114):0.089331,(TsM_000507900.1mRNA:0.258395,HmN_000742900.1mRNA:0.561283):0.144894):0.194098,(SPER_0003878301-mRNA-1:0.023002,SPER_0000292601-mRNA-1:0.050259):0.466559):0.015026,((((TsM_001233900.1mRNA:0.075054,HmN_000742800.1mRNA:0.323784):0.675329,TsM_001245100.1mRNA:0.056148):0,(((EgrG_000701500.1mRNA:0.007707,EmuJ_000701500.1mRNA:…
17706	((((((csin109949mRNA:1.17206,csin100476mRNA:1.60618):0.201347,csin112163mRNA:1.32303):0.224451,((((((EmuJ_000925400.1mRNA:0,EmuJ_000025400.1mRNA:0):0.009405,EgrG_000925400.1mRNA:0.011592):0.077225,TsM_000978500.1mRNA:0.059456):0.190107,HmN_000330600.1mRNA:0.571613):0.211514,((SPER_0003008701-mRNA-1:0.00743,SPER_0002609701-mRNA-1:0.011696):0.01997,SPER_0003027801-mRNA-1:0.00607):0.444939):0.288326…
17737	(((((Smp_068440.1.1:0.17964,csin103532mRNA:0.214165):0.131949,(((((EmuJ_001183300.1mRNA:0.00025,EmuJ_000567900.1mRNA:0.234575):0.003133,(EgrG_002000100.1mRNA:0,EgrG_001183300.1mRNA:0):0.08574):0.045049,TsM_000393600.1mRNA:0.052701):0.114047,(HmN_000061900.1mRNA:0,HmN_001021800.1mRNA:0.031914):0.161569):0.071955,(SPER_0000970001-mRNA-1:0,SPER_0000206001-mRNA-1:0.123186):0.106893):0.144408):0.15816…
17768	((((((((CapteP197077:0,CapteP217108:3.60824):2.7304,CapteP87899:0):0.065849,CapteP184940:0):0.065887,(CapteP209159:0.315126,CapteP201347:0.368394):0.962268):0,((((CapteP206805:0.015068,CapteP200668:0.023773):0,CapteP202889:1.59682):0.045941,(((CapteP83840:0.016153,CapteP210217:0.068014):0.044091,CapteP206073:0.054316):0.046209,(((((CapteP204949:0,CapteP137927:0):0.034997,CapteP196478:0.061089):0,…
17799	((((((SPER_0000473601-mRNA-1:0,SPER_0003433501-mRNA-1:0.009177):0.008275,SPER_0000563001-mRNA-1:0.018046):0.098495,((SPER_0003262001-mRNA-1:0.078117,SPER_0002410001-mRNA-1:0.084218):0.241275,SPER_0000494201-mRNA-1:0.372539):0.321167):0,(((EmuJ_000209700.1mRNA:0,EgrG_000209700.1mRNA:0.013318):0.0599,TsM_000073900.1mRNA:0.035779):0.13673,HmN_000652500.1mRNA:0.234108):0.092566):0.142264,((csin112071…
17830	((((((csin100830mRNA:0.07521,csin111488mRNA:0.241397):0.012151,(((((csin111784mRNA:0.133086,csin112904mRNA:0.241526):0,(((csin111153mRNA:0.073917,csin100040mRNA:0.110728):0.04427,csin101901mRNA:0.083291):0,csin113338mRNA:0.118448):0):0,(csin108555mRNA:0.197459,csin113021mRNA:0.224287):0.036754):0.021729,csin110470mRNA:0.050516):0,((((csin102660mRNA:0.030801,csin104449mRNA:0.142475):0,((((csin1069…
17861	(((((EKC38671:0.044119,EKC38673:0.055877):0.435748,EKC20465:6.42039):0,EKC29686:0.965764):0,(((((EKC22860:0.179982,EKC18837:0.185557):0.107673,EKC23308:0.761648):0.035889,(EKC36155:0.518944,EKC38669:0.550936):0.072077):0.023938,EKC42420:0.285579):0.101446,EKC34459:0.642447):0.129517):0,((((CapteP104916:0.461587,EKC18243:0.848417):0.000784,((CapteP216805:0.018359,CapteP208644:0.034505):0.269107,EK…
17892	((((((((((EKC31269:0.200922,EKC42350:0.446791):0.091141,EKC25315:0.218755):0.040316,((EKC27054:0,EKC27053:0.004369):0.56745,EKC37994:0.723486):0.11286):0.105696,EKC18696:0.42124):0.028995,((((EKC42427:0.162804,EKC17868:0.244851):0.522288,EKC22689:0.392536):0.047783,EKC37304:0.462401):0.056993,(EKC40300:0.243589,EKC26239:0.684182):0.152951):0.092546):0.008828,((((EKC28882:0.167904,EKC28883:0.9286)…
17923	((((((EmuJ_001001300.1mRNA:0.001137,EgrG_001001300.1mRNA:0.006911):0.052912,TsM_000566800.1mRNA:0.048745):0.078708,(HmN_000942500.1mRNA:0,HmN_000941100.1mRNA:0):0.243645):0.296416,(((EgrG_001001400.1mRNA:0.008289,EmuJ_001001400.1mRNA:0.009115):0.28192,TsM_000884000.1mRNA:0.043994):0.208784,(HmN_000942400.1mRNA:0,HmN_000941200.1mRNA:0):0.337378):0.485942):0,(((((EgrG_001001600.1mRNA:0.005568,EmuJ_…
17954	(((((((TsM_001169000.1mRNA:0,TsM_000026400.1mRNA:0):0.077336,(EgrG_000382200.1mRNA:0.002792,EmuJ_000382200.1mRNA:0.014924):0.112856):0.131251,HmN_000803700.1mRNA:0.138824):0.150586,((SPER_0002267201-mRNA-1:0.027986,SPER_0001938401-mRNA-1:0.028596):0.009875,SPER_0002920301-mRNA-1:0.095732):0.184435):0.036374,(csin106980mRNA:0.231158,Smp_087760.1.1:0.364734):0.090773):0.046837,(((((Smp_047680.1.1:0…
17985	(((EKC41745:0.739718,EKC29483:1.13008):0.392878,EKC30337:1.71097):0.0019,((((((((((((EKC25093:0.119055,EKC31408:0.14448):0.018147,EKC22453:0.130458):0.005375,((((EKC17797:0.01904,EKC23578:0.237812):0.02301,EKC23581:0.030207):0.005673,EKC23580:0.031041):0.059854,((EKC22439:0,EKC22438:0):0,EKC19089:0.785684):0.098888):0.005424):0.008869,((EKC33200:0.069339,EKC33198:0.102039):0.042627,EKC33199:0.145…
18016	((((((((((EmuJ_000501600.1mRNA:0.005097,EgrG_000501600.1mRNA:0.007035):0.040994,(TsM_000606400.1mRNA:0,TsM_000970200.1mRNA:0.037986):0.049913):0.023734,((EgrG_000501500.1mRNA:0.013471,EmuJ_000501500.1mRNA:0.015883):0.022835,TsM_000559100.1mRNA:0.070828):0.105938):0.070624,HmN_000774900.1mRNA:0.151236):0.070444,(((((SPER_0003878501-mRNA-1:0.074015,SPER_0003653901-mRNA-1:0.249101):0.015039,SPER_000…
18047	((((((EKC40823:0.068287,EKC40822:0.071263):0.180797,((((CapteP128198:0.004203,CapteP85403:0.011261):0.002169,CapteP99205:0.007953):0,CapteP145660:0.015938):0,CapteP189533:0.129151):0.338311):0.089136,((CapteP128247:0.03195,CapteP119799:0.036059):0.262373,EKC30838:0.362349):0.105397):0.156479,((EKC42534:0.378215,CapteP227646:0.407914):0.165873,CapteP222276:0.384504):0.531112):0,(CapteP205801:0.590…
18078	(((((((((EgrG_000790100.1mRNA:0.001241,EmuJ_000790100.1mRNA:0.008215):0.043162,HmN_000780800.1mRNA:0.265915):0.005799,(SPER_0001847501-mRNA-1:0,SPER_0001996001-mRNA-1:0.015611):0.321466):0,(TsM_000494200.1mRNA:0.045959,SPER_0001837701-mRNA-1:1.08104):0.037902):0.088522,((SPER_0003552701-mRNA-1:0,SPER_0003673701-mRNA-1:0.005233):0.000978,SPER_0003958101-mRNA-1:0.237784):0.385805):0.121243,(Smp_137…
18109	(((((((EgrG_000088800.1mRNA:0.00339,EmuJ_000088800.1mRNA:0.012135):0.07376,TsM_000004500.1mRNA:0.050788):0.130083,HmN_000254900.1mRNA:0.214027):0.122241,SPER_0001159601-mRNA-1:0.336698):0.234699,(csin100643mRNA:0.220608,Smp_174700.1.1:0.41634):0.297316):0.202383,(((((((EgrG_000234100.1mRNA:0.006639,EmuJ_000234100.1mRNA:0.009647):0.076205,TsM_000054100.1mRNA:0.086179):0.33028,HmN_000959300.1mRNA:0…
18140	((((((CapteP205646:0,CapteP207115:0):0.031619,(((CapteP201283:0,CapteP188178:0.081814):0.168641,CapteP216087:0.083923):0,CapteP216564:0.003265):0.114725):0.019671,CapteP196112:0.002726):0,(((((((((((((CapteP211975:0,CapteP208027:0.001315):0.014483,CapteP217440:0):0,CapteP200642:0):0.060262,CapteP199576:0.007064):0.032928,CapteP210070:0.004515):0.002168,CapteP210710:0.012056):0,CapteP217536:0.0022…
18171	((((((((EmuJ_000876700.1mRNA:0.003989,EgrG_000876700.1mRNA:0.008191):0.064176,TsM_000700200.1mRNA:0.042809):0.136376,HmN_000336300.1mRNA:0.266666):0.133031,(((EgrG_000822700.1mRNA:0.005719,EmuJ_000822700.1mRNA:0.008422):0.055493,TsM_000181500.1mRNA:0.039652):0.146221,(HmN_000894700.1mRNA:0,HmN_000891800.1mRNA:0):0.169121):0.137407):0.019387,((((SPER_0001566001-mRNA-1:0.126384,SPER_0001566101-mRNA…
18202	((((((Smp_170750.1.1:0.21895,csin101119mRNA:0.381234):0.050787,SPER_0000208501-mRNA-1:0.340339):0.001546,((Smp_160670.1.1:0.173785,csin110224mRNA:0.409601):0.031599,((((EgrG_000781700.1mRNA:0,EmuJ_000781700.1mRNA:0.007043):0.069426,TsM_000166900.1mRNA:0.072981):0.271195,HmN_000466300.1mRNA:0.247949):0.190744,(((EmuJ_000389800.1mRNA:0.006652,EgrG_000389800.1mRNA:0.009021):0.067182,TsM_000804100.1m…
18233	(((CapteP73858:0.470872,EKC41271:1.40444):0,((((((((EKC33985:0.495519,CapteP189189:0.654756):0.055147,CapteP180882:0.8472):0.001021,(EKC32079:0.294505,EKC32078:0.350681):0.252171):0.023075,((CapteP198749:0.070714,CapteP198750:0.082144):0.396549,((CapteP135212:0,CapteP108740:0.00251):0.120542,CapteP197347:0.193565):0.486654):0.176717):0,((CapteP135381:0.738657,CapteP198737:0.817645):0,(CapteP79590…
18264	((((CapteP224738:0.526882,CapteP224737:0.559711):0.157047,(((CapteP203896:0.039619,CapteP203895:0.050298):0.020356,CapteP224740:0.076362):0,(CapteP224739:0,CapteP199187:0.089485):0.045606):0.537446):0.15963,(((CapteP228996:0,CapteP204681:0.020289):0.838162,CapteP217458:0.272829):0,(((((CapteP192082:0,CapteP192084:0):0,CapteP192083:0):0,CapteP217457:0.153081):0.026422,CapteP228993:0.094348):0.3229…
18295	(((csin102893mRNA:0.601713,csin100242mRNA:1.22995):0.223411,csin102308mRNA:0.01156):0.021455,(((((csin110894mRNA:0.144313,csin113305mRNA:0.215748):0.03336,csin103530mRNA:0.048141):0.016758,((((csin112748mRNA:0.002088,csin104705mRNA:0.082318):0,csin109506mRNA:0.041552):0.032503,csin111086mRNA:0.051526):0.015823,csin109313mRNA:0.107292):0.034176):0.005778,(((csin110832mRNA:0.021557,csin108876mRNA:0…
18326	(((((CapteP194455:0.337854,CapteP228149:0.385937):0.192803,((CapteP102428:0.051008,CapteP220651:0.072679):0.047075,CapteP194144:0.099226):0.349276):0.007423,((CapteP54703:0.322452,CapteP142887:0.499576):0.053871,CapteP219919:0.323786):0.102):0.03669,(((CapteP223586:0.423722,CapteP179660:0.460321):0,((((CapteP92318:0.00651,CapteP148807:0.014499):0.00587,CapteP216462:0.044644):0,CapteP54676:0.00463…
18357	((((((((SPER_0000179801-mRNA-1:0.042946,SPER_0001614501-mRNA-1:0.072416):0.005891,(((SPER_0003832201-mRNA-1:0.109525,SPER_0002884601-mRNA-1:0.137371):0,((((SPER_0001937301-mRNA-1:0.041088,SPER_0003588101-mRNA-1:0.079108):0,SPER_0001944601-mRNA-1:0.040815):0.003537,SPER_0003015901-mRNA-1:0.049704):0.006779,(((SPER_0001261201-mRNA-1:0.093285,SPER_0001848301-mRNA-1:0.122462):0.020949,((SPER_00023939…
18388	((((((((EgrG_001027400.1mRNA:0.004612,EmuJ_001027400.1mRNA:0.004867):0.041287,TsM_001029100.1mRNA:0.057178):0.170331,HmN_000684000.1mRNA:0.162414):0.004762,(((((SPER_0001775101-mRNA-1:0,SPER_0001775201-mRNA-1:0):0,SPER_0003072501-mRNA-1:0.029806):0.132821,SPER_0003724101-mRNA-1:0.029243):0,SPER_0001806801-mRNA-1:0):0.515902,((SPER_0003920201-mRNA-1:0.005356,SPER_0002670501-mRNA-1:0.064659):0.0703…
18418	(((((SPER_0001538001-mRNA-1:0,SPER_0003783701-mRNA-1:0):0.47631,SPER_0002426301-mRNA-1:0.847335):0.129141,(((((EgrG_001060600.1mRNA:0.00577,EmuJ_001060600.1mRNA:0.011926):0.047944,TsM_000554300.1mRNA:0.04929):0.13752,HmN_000379900.1mRNA:0.10797):0.07813,(SPER_0001582601-mRNA-1:0,SPER_0002711001-mRNA-1:0.003282):0.249566):0.112531,(csin108413mRNA:0.216238,Smp_164590.1.1:0.246872):0.165795):0.17083…
18448	(((CapteP190051:0.033774,CapteP211118:0.313592):0.789574,CapteP211795:0.580434):0.579699,((((CapteP197090:0.00786,CapteP194287:0.03695):0,((CapteP187670:0.003519,CapteP210072:0.114523):0,CapteP206327:0.017627):0.032794):0,CapteP186811:0.1544):0.117714,((((((CapteP205725:0.003804,CapteP194396:0.00636):0.001256,CapteP209935:0.003795):0,(CapteP193736:0.003796,CapteP213741:0.014062):0):0,(((CapteP197…
18478	((((Smp_156960.2.1:0,Smp_156960.1.1:0.2076):0.718513,csin104672mRNA:1.23223):0.480195,(EKC36445:0.186689,EKC30523:0.237834):0.643435):0,((CapteP222953:0.329689,EKC20263:0.375487):0.158297,(((((((((EgrG_000935700.1mRNA:0.007837,EmuJ_000935700.1mRNA:0.011204):0,(EgrG_000921800.1mRNA:0.047038,EmuJ_000921800.1mRNA:0.112212):0.046486):0.068146,(TsM_001187300.1mRNA:0.03305,TsM_000094500.1mRNA:0.05139):…
18508	((((((((((((((CapteP185394:0,CapteP130329:0.002673):0.020796,((CapteP78121:0,CapteP207114:0.003968):0.003115,CapteP67080:0.00272):0.027774):0.0093,CapteP166507:0.033154):0.004845,CapteP67111:0.061471):0.007792,((CapteP185383:0.007113,CapteP68205:0.016089):0.03076,CapteP218869:0.09173):0.012853):0.031985,CapteP67223:0.066317):0.029403,((CapteP100948:0.000153,CapteP202187:0.166858):0.066385,CapteP2…
18538	(((((((((((((EKC42780:0.034296,EKC37679:0.037444):0.003726,(EKC21656:0.030672,EKC42783:0.045622):0.00539):0.008974,EKC37036:0.038429):0.026032,EKC42777:0.069843):0.013242,EKC21664:0.090655):0.018097,EKC36557:0.183728):0.040443,EKC34199:0.266163):0.016735,(((EKC42526:0.053759,EKC24659:0.059439):0.003266,(((EKC26807:0.031033,EKC24923:0.045319):0.011195,EKC21904:0.059635):0.004157,EKC30396:0.04637):…
18568	((((((CapteP213715:0.166792,CapteP205305:0.172854):0.040313,((CapteP186488:0.009839,CapteP194931:0.01485):0.011831,(((CapteP201454:0,CapteP197337:0.867082):0.558111,CapteP211873:0):0.025248,((((((CapteP217113:0,CapteP206634:0):0.006101,CapteP190859:0.012928):0,CapteP206301:0.009333):0,(((((CapteP209196:0,CapteP206129:0.340372):0.003253,CapteP213221:0.003145):0.006516,CapteP208587:0.006103):0,Capt…
18598	(((CapteP57351:0.051504,CapteP59258:0.112416):2.1121,CapteP197670:2.66485):0.124989,((((((CapteP120620:0.000397,CapteP31306:0.003614):0.27109,(((((((CapteP202881:0.003814,CapteP205214:0.040465):0.012597,CapteP122659:0.004004):0,(((((CapteP136852:0.005039,CapteP212200:0.224885):0,(CapteP206367:0.074277,CapteP212477:0.425811):0.104268):0.145607,CapteP200934:0.003292):0,CapteP207955:0.044196):0.0049…
18628	((((EKC34058:0.324999,EKC19482:0.34143):0.13541,EKC28119:0.441638):0.130773,CapteP108897:1.53019):0,((((CapteP185660:0.40453,EKC23164:0.586374):0,(EKC22426:0.074139,CapteP121810:0.096889):0.350357):0.087457,(CapteP142937:0.301729,EKC33430:0.310933):0.188909):0.031649,((((CapteP175752:0.017954,CapteP157212:0.01859):0.04716,(CapteP143424:0.000557,CapteP143422:0.004471):0.113369):0.176002,((EKC19403…
18658	(((((((CapteP94172:0.516778,CapteP195855:0.589777):0.150491,CapteP65352:0.483792):0.089624,(EKC33232:0.275282,EKC33230:0.304837):0.486886):0.049384,((EKC20407:0.273595,EKC39017:0.279401):0.254834,CapteP52076:0.55941):0.072083):0.060237,(CapteP93038:0.453433,EKC32738:0.758631):0.081195):0.022695,(((((EKC29869:0.017883,EKC29871:0.085607):0.823138,CapteP167337:0.544252):0.028474,(EKC38031:0.306031,C…
18688	((((((((((CapteP189371:0.002431,CapteP209276:0.009427):0.021389,CapteP191627:0.047378):0.029682,(CapteP188253:0.004595,CapteP209186:0.013337):0.032393):0.12816,((CapteP199911:0,CapteP212984:0.002834):0.016434,CapteP203641:0.228792):0.342191):0.038971,CapteP223516:0.426477):0.040447,(CapteP189272:0.119388,CapteP216949:0.164424):0.45413):0.038957,(((CapteP189394:0.003683,CapteP192380:0.006694):0.02…
18718	(((((((((EgrG_000743700.1mRNA:0.004922,EmuJ_000743700.1mRNA:0.006832):0.052792,TsM_000014300.1mRNA:0.065408):0.219456,HmN_000639000.1mRNA:0.234803):0.167655,SPER_0000607701-mRNA-1:1.50008):0.04366,SPER_0002366401-mRNA-1:0.48625):0.159496,(((csin110065mRNA:0.057065,csin110064mRNA:0.081122):0.359703,Smp_004220.1.1:0.45372):0.056771,((csin108951mRNA:0.188879,csin108952mRNA:0.209423):0.246179,Smp_167…
18748	(((((EKC42618:0.014675,EKC42617:0.023707):0.430656,EKC24354:0.493162):0.354093,EKC18557:0.600318):0.147912,((csin105183mRNA:0.283828,Smp_161500.1.1:0.502891):0.148312,((((EgrG_000951300.1mRNA:0.001652,EmuJ_000951300.1mRNA:0.016198):0.035845,TsM_000028600.1mRNA:0.073546):0.154382,HmN_000619200.1mRNA:0.373404):0.065203,SPER_0000780301-mRNA-1:0.380604):0.405783):0.669689):0,((((csin100438mRNA:0.4356…
18778	(((((((((((CapteP204539:0.013007,CapteP18425:0.025132):0.095359,CapteP181778:0.13457):0.022612,CapteP18003:0.181557):0.02189,((((CapteP45678:0,CapteP46860:0):0.007084,CapteP124051:0.004768):0.029889,((CapteP225392:0,CapteP121715:0):0.004003,CapteP176161:0.007546):0.033817):0.105261,CapteP159887:0.148283):0.068291):0.032021,(((CapteP181722:0.010826,CapteP190109:0.094036):0.011682,(CapteP137692:0.0…
18808	((((((EmuJ_000490500.1mRNA:0.034594,TsM_000861500.1mRNA:0.134479):0.145266,HmN_000184500.1mRNA:0.275597):0.121904,SPER_0003269401-mRNA-1:0.292192):0.163225,csin102675mRNA:0.538525):0.286562,((((Smp_097800.2.1:0,Smp_097800.1.1:0):0,Smp_097800.3.1:0):0.178513,Smp_097750.1.1:0.333813):0.036212,csin111107mRNA:0.335615):0.331819):0,(((((((CapteP48741:0.013908,CapteP50229:0.029117):0.062703,CapteP55545…
18838	((((((CapteP41268:0,CapteP64033:0):0,CapteP41349:0):0,CapteP69229:0.033691):0.094581,(((((CapteP108227:0.055047,CapteP99067:0.057211):0.019859,CapteP41278:0.041875):0.001189,CapteP138453:0.008938):0.004799,CapteP97228:0.045816):0.00353,CapteP138456:0.017777):0.248528):0.192507,(((CapteP69328:0,CapteP69740:0):0,((((CapteP69305:0.013687,CapteP56364:0.021316):0,CapteP110310:0.013661):0,CapteP70675:0…
18868	((((((((((CapteP210030:0.014309,CapteP188628:0.024026):0.038193,CapteP208908:0.028977):0.017955,CapteP204243:0.039755):0.006436,(((((CapteP201707:0.077563,CapteP208910:0.078469):0.040091,(CapteP196694:0.078819,CapteP203560:0.082386):0.086852):0.007071,(CapteP213225:0.045609,CapteP208742:0.076161):0.039263):0.020074,CapteP203556:0.043233):0.017622,((CapteP209582:0.013612,CapteP194696:0.064408):0.0…
18898	(((((((((SPER_0002351001-mRNA-1:0.062819,SPER_0003067801-mRNA-1:0.099979):0.007837,(SPER_0001493501-mRNA-1:0.104306,SPER_0001161201-mRNA-1:0.127006):0.008537):0.007103,(((SPER_0002644701-mRNA-1:0.041051,SPER_0000817401-mRNA-1:0.053532):0.155044,SPER_0001553301-mRNA-1:0.056052):0.00669,SPER_0000012801-mRNA-1:0.107425):0.011881):0,((SPER_0001377601-mRNA-1:0.083253,SPER_0000015401-mRNA-1:0.121907):0…
18928	(((Smp_136150.1.1:0.865911,csin107481mRNA:2.32449):0.228415,EKC36520:0.429958):0,((((((CapteP222965:0.358516,EKC31643:0.426454):0.170737,EKC26235:0.69314):0.039352,(EKC18053:0.447709,CapteP194577:0.583548):0.128984):0.013045,((((CapteP117118:0.440073,EKC42798:0.626006):0.038719,(CapteP223898:0.443423,EKC29436:0.548136):0.050985):0.070691,(EKC21830:0.395893,EKC28391:0.417866):0.07771):0.039855,(Ca…
18958	((((((SPER_0003376401-mRNA-1:0,SPER_0002025601-mRNA-1:0.067751):0.27147,SPER_0000054601-mRNA-1:0.413816):0,(((EmuJ_000485800.1mRNA:0.008072,EgrG_000485800.1mRNA:0.015076):0.047567,TsM_000841100.1mRNA:0.063003):0.136615,HmN_000608600.1mRNA:0.256844):0.122394):0.184628,((Smp_066760.1.1:0,Smp_066760.3.1:0):0,Smp_066760.2.1:0):0.66885):0.077973,((((((TsM_000562100.1mRNA:0,TsM_000562000.1mRNA:0):0,(Eg…
18988	(((((csin100716mRNA:0.247285,Smp_071140.1.1:0.280822):0.151248,((((EmuJ_000240700.1mRNA:0.005284,EgrG_000240700.1mRNA:0.02295):0.055062,TsM_000682700.1mRNA:0.05304):0.157484,HmN_000167000.1mRNA:0.168143):0.157394,(((SPER_0002446201-mRNA-1:0,SPER_0002446301-mRNA-1:0):0,SPER_0002439301-mRNA-1:0.016412):0.029959,SPER_0003587701-mRNA-1:0.069089):0.565815):0.160334):0.216788,((((EgrG_000830600.1mRNA:0…
19018	((((EKC22344:0.221372,EKC26703:0.252746):0.077861,((EKC38686:0.011364,EKC38685:0.016139):0.280234,EKC42468:0.248085):0.114002):0.079113,((((SPER_0003069701-mRNA-1:0.045756,SPER_0001055101-mRNA-1:0.122551):0.022873,SPER_0001049901-mRNA-1:0.01623):0.346568,SPER_0001165301-mRNA-1:1.29961):0,(((csin107807mRNA:0.208332,csin102679mRNA:0.381213):0.073577,(Smp_021370.1.1:0.183852,Smp_211240.1.1:0.246596)…
19048	(((((((CapteP148727:0,CapteP62245:0):0.231749,CapteP212470:0.205822):0.193274,EKC26649:0.339454):0.061845,(CapteP132588:0.170571,CapteP146185:0.23017):0.36415):0.033388,((((((((CapteP158862:0.002989,CapteP165033:0.036394):0.3062,CapteP161237:0.405953):0.0364,(CapteP90759:0.319975,CapteP1666:0.341763):0.108423):0.055562,(CapteP178694:0.227577,CapteP178692:0.250018):0.103348):0.024998,((((EKC27455:…
19078	(((((((CapteP196839:0.244436,CapteP196837:0.375388):0.107441,CapteP196841:0.325161):0.231293,CapteP197284:0.533598):0.034746,CapteP119062:0.466908):0.06978,CapteP225752:0.449233):0.031073,(((((CapteP35450:0.295899,CapteP193888:0.33501):0.110407,CapteP206326:0.223357):0.139554,CapteP25162:0.306815):0.123724,(((CapteP206907:0.154301,CapteP203648:0.166373):0.02805,(CapteP198377:0.081191,CapteP194389…
19108	((((((EgrG_000696500.1mRNA:0,EmuJ_000696500.1mRNA:0.008341):0.029436,TsM_000578700.1mRNA:0.068449):0.074404,HmN_000418300.1mRNA:0.214236):0.08387,(SPER_0001990401-mRNA-1:0,SPER_0002503601-mRNA-1:0.014534):0.120035):0.063991,(((csin104302mRNA:0.186656,Smp_176360.1.1:0.25737):0.138015,((((((SPER_0003278301-mRNA-1:0.224868,SPER_0001889101-mRNA-1:0.34671):0.119774,((SPER_0002776501-mRNA-1:0.016634,SP…
19138	(((CapteP183012:0.220486,EKC32439:0.356105):0.117612,((((((EgrG_000531650.1mRNA:0.001849,EmuJ_000531650.1mRNA:0.009047):0.048566,TsM_000882900.1mRNA:0.055923):0.104622,HmN_000666000.1mRNA:0.223245):0.107015,(((SPER_0000123401-mRNA-1:0.042733,SPER_0001105601-mRNA-1:0.108022):0.005933,(SPER_0003810501-mRNA-1:0,SPER_0000953201-mRNA-1:1.36928):0.302123):0.027061,((SPER_0000397801-mRNA-1:0.031721,SPER…
19168	((((((((CapteP28198:0.024315,CapteP96056:0.033806):0.323168,(CapteP138455:0.002535,CapteP145065:0.00436):0.609537):0.083002,EKC20561:0.525868):0.093229,(((EKC21791:0.259046,EKC32365:0.284262):0.075342,(EKC35596:0.191973,EKC33680:0.485864):0.114018):0.162672,CapteP26554:0.420416):0.126809):0.084723,((((EKC25305:0,EKC36474:0.003866):0.351648,EKC24317:0.250574):0.099408,(CapteP127565:0.001941,CapteP…
19198	((((((((EmuJ_000532400.1mRNA:0,EgrG_000532400.1mRNA:0.052628):0.087389,EmuJ_000532300.1mRNA:0):0.194317,TsM_000038200.1mRNA:0):0.264182,(SPER_0000995001-mRNA-1:0,SPER_0003176901-mRNA-1:0.009402):0.662437):0.144307,(((EgrG_000535500.1mRNA:0.007333,EmuJ_000535500.1mRNA:0.011308):0.085098,TsM_000738700.1mRNA:0.063181):0.1532,HmN_000090100.1mRNA:0.271609):0.417785):0.088766,((((EmuJ_001055000.1mRNA:0…
19228	((((((SPER_0000411801-mRNA-1:0,SPER_0003887801-mRNA-1:0.016363):0.38567,(SPER_0000525201-mRNA-1:0.000015,SPER_0001723401-mRNA-1:1.12611):0.57959):0.105076,((csin103891mRNA:0.359381,Smp_164940.1.1:0.839889):0.046212,(((EgrG_000378900.1mRNA:0.001341,EmuJ_000378900.1mRNA:0.050296):0.081488,TsM_001025800.1mRNA:0.085815):0.054009,HmN_000962300.1mRNA:0.237241):0.228058):0.116868):0.072645,((SPER_000092…
19258	(((((csin102913mRNA:0.563202,Smp_179930.1.1:0.636462):0.127297,((SPER_0000783501-mRNA-1:0.108059,SPER_0000414101-mRNA-1:0.345127):0.139018,(((EgrG_000746800.1mRNA:0.008439,EmuJ_000746800.1mRNA:0.011042):0.043571,TsM_000780300.1mRNA:0.077271):0.104246,HmN_000827300.1mRNA:0.320869):0.159689):0.191936):0.081889,((csin102468mRNA:0.325559,Smp_066670.1.1:0.496256):0.243913,(((EgrG_000749400.1mRNA:0.001…
19288	((((((((CapteP157465:0.125731,EKC27344:0.236054):0.231329,CapteP91366:0.521254):0.035221,(((EKC27906:0.221786,EKC33971:0.535687):0.069218,CapteP105256:0.308204):0.053603,(CapteP128601:0.199825,EKC30344:0.364287):0.156009):0.109814):0.039496,(CapteP112307:0.247641,EKC30027:0.247702):0.235845):0.045306,((((EKC36381:0.377331,EKC40940:0.451868):0.050118,EKC35839:0.522943):0.043445,EKC30291:0.488049):…
19318	((((EKC33316:0.626272,CapteP63964:0.904015):0.270195,(CapteP146577:0.271095,EKC39264:0.329688):0.495121):0.34825,(EgrG_002005300.1mRNA:0.133246,EmuJ_000918200.1mRNA:0.142838):4.41749):0,(((((((((TsM_001057500.1mRNA:0.013337,TsM_000044000.1mRNA:0.015723):0.043286,TsM_001057400.1mRNA:0.090614):0.039829,(EmuJ_001202000.1mRNA:0,EmuJ_001201700.1mRNA:0.00209):0.139105):0.035776,((((EgrG_000679500.1mRNA…
19348	(((CapteP115068:0.875036,EKC38209:3.20064):0,((((((((CapteP214566:0.045021,CapteP216712:0.06291):0.025797,CapteP222031:0.032292):0.088123,CapteP201550:0.134054):0.063799,CapteP184854:0.196399):0.121025,EKC34711:1.608):0.010476,(CapteP200116:0.153241,CapteP217881:0.209682):0.836653):0,((EKC38154:0.145155,EKC33335:0.168579):1.10281,CapteP194554:0.659941):0.422775):0.015497,(((((((CapteP210047:0.005…
19378	(((((CapteP19151:0.457777,CapteP137281:0.670349):0.04505,(EKC43033:0.330614,CapteP95668:0.85169):0.074709):0.033455,(CapteP94333:0.363276,EKC29442:0.38051):0.259964):0.073512,(CapteP142121:0.335209,EKC20651:0.496123):0.087327):0.0118175,(((((EKC36309:0.278964,CapteP171398:0.38533):0.528171,CapteP169486:0.614174):0.032678,(EKC24012:0.260628,CapteP128278:0.317413):0.501918):0.07012,(((((CapteP64412…
19408	(((((((EgrG_000343200.1mRNA:0,EmuJ_000343200.1mRNA:0.011893):0.072098,TsM_001130000.1mRNA:0.259912):0.217285,HmN_000796600.1mRNA:0.385089):0.070815,(csin107626mRNA:0.239375,Smp_125440.1.1:0.259325):0.232723):0.178032,((((HmN_000383300.1mRNA:1.1693,TsM_000493200.1mRNA:3.41524):0.002629,(((EgrG_001038100.1mRNA:0.007274,EmuJ_001038100.1mRNA:0.009887):0.048358,TsM_000123100.1mRNA:0.082192):0.168895,H…
19438	(((((((CapteP201390:0.0135,CapteP201391:0.044479):0.07042,CapteP217085:0.128544):0.095505,CapteP189696:0.252959):0.019176,((((((CapteP194060:0.00625,CapteP198411:0.013372):0.112129,CapteP189229:0.156354):0.009447,CapteP194352:0.115507):0.009144,CapteP203019:0.120098):0.045537,((CapteP211895:0.002521,CapteP211900:0.002541):0.120718,(CapteP207325:0,CapteP217185:0.00608):0.138723):0.04884):0.012547,…
19467	((((((EgrG_000599800.1mRNA:0.001186,EmuJ_000599800.1mRNA:0.019901):0.077211,TsM_000942400.1mRNA:0.081647):0.185658,csin107703mRNA:0.991055):0,csin100440mRNA:0.207083):0.002543,((HmN_000086100.1mRNA:0.495903,csin107704mRNA:1.49712):0.014732,(((Smp_166570.1.1:0.272054,csin101880mRNA:0.966904):0,((csin108831mRNA:0.091761,csin112109mRNA:0.183609):0.132798,csin108041mRNA:0.31364):0.613789):0,(((((csin…
19496	(((((CapteP103968:0.223043,CapteP129057:0.229454):0.123545,CapteP221709:0.254427):0.070184,EKC18228:0.443283):0.228185,(((csin110069mRNA:0.841281,csin113625mRNA:1.58108):0,(((Smp_180950.1.1:0,Smp_180960.1.1:0):0,csin110416mRNA:0.951792):0.268038,((((SPER_0002364801-mRNA-1:0,SPER_0002640401-mRNA-1:0.029479):0,(SPER_0002995601-mRNA-1:0,SPER_0003922001-mRNA-1:0.015021):0.482496):0.172027,((SPER_0003…
19525	(((CapteP206851:0.002703,CapteP214984:0.035341):0.082434,((CapteP203322:0.001501,CapteP191881:0.05649):0.173775,CapteP208948:0.242759):0.234396):0.0017585,(((((((((CapteP206233:0.072127,CapteP193700:0.083267):0.018401,(((CapteP187267:0.007825,CapteP209282:0.024244):0.001564,CapteP203818:0.029301):0.076581,CapteP212121:0.083627):0.021744):0,((CapteP216641:0.028433,CapteP201648:0.058855):0.033823,(…
19554	((((EKC23661:0.05078,EKC36267:0.070219):0.157564,(((((((EKC32475:0.126609,EKC28585:0.266827):0.174143,EKC28064:0):0.003777,(EKC17847:0.00395,EKC40907:0.013435):0.013529):0.003116,EKC39046:0.234945):0,EKC39047:0.011697):0.012052,EKC17571:0.023467):0.006302,(EKC17666:0.023406,EKC18355:0.1211):0.068176):0.290927):0.281797,((((EKC22582:0.016981,EKC37542:0.02693):0.008191,EKC42812:0):0,(EKC42811:0,EKC…
19583	(((((((SPER_0001120201-mRNA-1:0,SPER_0001262501-mRNA-1:0):0,SPER_0002475401-mRNA-1:0):0,SPER_0001252001-mRNA-1:0):0.055405,((((EmuJ_000422300.1mRNA:0,EmuJ_000422400.1mRNA:0):0,EgrG_000422350.1mRNA:0.026565):0.051163,TsM_000627000.1mRNA:0.063953):0.098751,HmN_000448000.1mRNA:0.037801):0.304829):0,(csin107045mRNA:0,Smp_163920.1.1:0.33392):0.406305):0.744699,(((((SPER_0003787401-mRNA-1:0,SPER_000008…
19612	((((CapteP131552:0.261491,CapteP136695:0.283927):0.039263,CapteP67380:0.35971):0.136714,((((((CapteP116727:0.002926,CapteP144803:0.002929):0,CapteP57311:0.003005):0,CapteP133986:0.020911):0.009604,(CapteP47918:0.012785,CapteP145619:0.02042):0.165601):0.028542,CapteP191303:0.258809):0.04182,CapteP143498:0.039838):0.33905):0.0622985,(((((CapteP124313:0.147248,CapteP61494:0.190437):0.087737,CapteP50…
19641	((((((HmN_000132900.1mRNA:0.105961,SPER_0002709201-mRNA-1:0.204587):0,((EgrG_000158500.1mRNA:0.022089,TsM_000856500.1mRNA:0.083504):0.061041,(SPER_0000581301-mRNA-1:0.004114,SPER_0002479401-mRNA-1:0.104604):0.255048):0.070224):0.061578,(Smp_123290.1.1:0.176564,csin110006mRNA:0.21177):0.210968):0.101697,((((((SPER_0003752901-mRNA-1:0.074798,SPER_0001876901-mRNA-1:0.076251):0.18905,SPER_0000704001-…
19670	(((((((((CapteP634:0.012098,CapteP92786:0.021303):0.001439,CapteP4033:0.016381):0.04041,CapteP156744:0.026558):0.231264,CapteP156740:0.143412):0.162653,((EKC31134:0.046038,EKC31135:0.065418):0.04747,EKC31133:0.045467):0.392127):0.187907,EKC43114:0.628369):0.052282,(CapteP179488:0.354751,EKC23721:0.451639):0.157205):0.11869,(((((EgrG_000073700.1mRNA:0.003816,EmuJ_000073700.1mRNA:0.015751):0.018078…
19699	((((((((SPER_0001337401-mRNA-1:0.008416,SPER_0002876001-mRNA-1:0.601071):0.024719,SPER_0002198401-mRNA-1:0.01109):0.328788,SPER_0003292001-mRNA-1:1.23124):0,TsM_001089400.1mRNA:0.063167):0,((((EgrG_000820500.1mRNA:0.003914,EmuJ_000820500.1mRNA:0.014846):0.003781,TsM_001089300.1mRNA:0.294771):0.062182,(HmN_000951400.1mRNA:0,HmN_000951700.1mRNA:0.001333):0.21666):0.105183,(SPER_0000860601-mRNA-1:0.…
19728	(((((((CapteP227708:0.009067,CapteP204342:0.045229):0.005195,CapteP222606:0.036594):0,CapteP219461:0.067899):0.271572,((CapteP200496:0.011022,CapteP215116:0.019268):0.005884,CapteP187673:0.027145):0.507674):0.110738,(((((CapteP23017:0,CapteP189741:0.006895):0,(CapteP208903:0.002023,CapteP202466:0.013048):0.023053):0,CapteP224783:0.200383):0,CapteP201116:0.402115):0.085175,CapteP222498:0.786756):0…
19757	(((((csin107122mRNA:0.440283,Smp_164680.1.1:0.607238):0.334737,(((EgrG_000686000.1mRNA:0.003036,EmuJ_000686000.1mRNA:0.011281):0.069879,TsM_001043600.1mRNA:0.041253):0.165137,HmN_000614100.1mRNA:0.24142):0.72457):0.298536,(TsM_000612800.1mRNA:4.19676,csin101646mRNA:4.79929):0.695562):0.015708,(((((((EgrG_001098100.1mRNA:0.008768,EmuJ_001098100.1mRNA:0.010495):0.068946,TsM_000258500.1mRNA:0.059199…
19786	(((((SPER_0000904101-mRNA-1:0.325265,TsM_000991400.1mRNA:0.494177):0,Smp_151960.1.1:0.791236):0,(((((EgrG_000489900.1mRNA:0,EmuJ_000489900.1mRNA:0.003592):0.014922,TsM_000541500.1mRNA:0.06215):0.039582,HmN_000184800.1mRNA:0.265582):0.127695,csin110443mRNA:0.443656):0.172233,((SPER_0001257001-mRNA-1:0,SPER_0000097801-mRNA-1:0.298296):0.118788,SPER_0000978201-mRNA-1:0.419436):0.209198):0.056412):0.…
19815	(((HmN_000815600.1mRNA:0.05362,HmN_000655200.1mRNA:0.061853):0.025043,(((((((HmN_000970500.1mRNA:0,HmN_000142100.1mRNA:0):0.040545,HmN_000594800.1mRNA:0.088865):0.008504,(HmN_000513400.1mRNA:0.205918,HmN_000450700.1mRNA:0.311647):0.119194):0.016142,HmN_000096200.1mRNA:0.118245):0.039477,(((HmN_000886300.1mRNA:0,HmN_000887000.1mRNA:0):0.051304,HmN_000628400.1mRNA:0.1998):0.163285,HmN_000504400.1mR…
19844	((((((((EgrG_000582800.1mRNA:0.005808,EmuJ_000582800.1mRNA:0.014464):0.073135,TsM_000307200.1mRNA:0.062781):0.149589,(HmN_000102600.1mRNA:0,HmN_001025000.1mRNA:0.237495):0.214001):0.297758,(SPER_0003717301-mRNA-1:0.001205,SPER_0003436401-mRNA-1:0.010657):0.575819):0,((SPER_0000175701-mRNA-1:0.000001,SPER_0000080401-mRNA-1:0.227561):0.15865,(((EgrG_000585700.1mRNA:0.01076,EmuJ_000585700.1mRNA:0.01…
19873	((((Smp_150730.1.1:0.544722,csin102822mRNA:0.635697):0.392619,(((EgrG_000549500.1mRNA:0.003769,EmuJ_000549500.1mRNA:0.013553):0.068745,TsM_000197400.1mRNA:0.068544):0.134988,HmN_000765200.1mRNA:0.233459):0.747333):0.454529,(((Smp_133690.1.1:0.558178,csin100668mRNA:0.566772):0.272276,(((EgrG_000769500.1mRNA:0.008114,EmuJ_000769500.1mRNA:0.01136):0.059864,TsM_000177300.1mRNA:0.084716):0.277745,HmN_…
19902	(((((((((((((((((csin111752mRNA:0.003994,csin106547mRNA:0.004367):0.00143,csin111635mRNA:0.002918):0.005764,csin107284mRNA:0.011844):0.002082,(((csin104932mRNA:0.048965,csin100192mRNA:0.087967):0.01433,((((csin109516mRNA:0.051745,csin107527mRNA:0.244191):0.009352,(csin113199mRNA:0.052515,csin106108mRNA:0.152358):0.010181):0.021879,csin111975mRNA:0.068268):0.012121,csin101864mRNA:0.124725):0.01616…
19931	((((SPER_0000688201-mRNA-1:0.160061,csin110881mRNA:1.01821):0,((((((EgrG_000571200.1mRNA:0.002575,EmuJ_000571200.1mRNA:0.012432):0.082775,TsM_000818100.1mRNA:0.056296):0.15106,HmN_000590700.1mRNA:0.205848):0.135991,SPER_0003975001-mRNA-1:0.234716):0.033484,((((EgrG_000571500.1mRNA:0.005544,EmuJ_000571500.1mRNA:0.007125):0.044825,TsM_000818000.1mRNA:0.039956):0.093932,HmN_000590500.1mRNA:0.129975)…
19960	(((((((((EKC31634:0.004561,EKC20813:0.006699):0.006842,EKC40866:0.041581):0,EKC30741:0.082463):0.477866,EKC26772:0.356171):0.007035,EKC39922:0.702807):0,(CapteP202280:0.666069,CapteP217116:0.788767):0.162192):0,((((EKC24140:0.008373,EKC36558:0.054392):0.267472,(CapteP194218:0,CapteP195253:0.013131):0.559885):0.052251,(EKC25003:0.008888,EKC37644:0.036008):0.327796):0.028088,EKC21050:0.383044):0.05…
19989	((((((((CapteP221680:0.003536,CapteP21508:0.003546):0.010828,CapteP21094:0.036812):0.008628,(((CapteP225570:0.009783,CapteP21023:0.013689):0.019073,((CapteP5378:0.006927,CapteP1470:0.02086):0.018757,CapteP216611:0.010208):0.021809):0.009507,CapteP227604:0.065887):0.016068):0.063101,CapteP5226:0.468752):0.04825,(CapteP132766:0.055402,CapteP192931:0.077652):0.268449):0.08014,CapteP18433:0.226802):0…
20018	((((((((((csin109939mRNA:0.006189,csin112278mRNA:0.011358):0,(((((((csin113070mRNA:0,csin103182mRNA:0.347924):0.016776,csin106174mRNA:0.013798):0,csin101238mRNA:0.01388):0.045293,csin113632mRNA:0.052803):0.013017,csin103414mRNA:0.0124):0.024497,csin112693mRNA:0.026848):0.021002,(csin107755mRNA:0.025276,csin109607mRNA:0.043748):0.024953):0.030203):0.01552,csin103908mRNA:0.093532):0.00829,csin11028…
20047	((((CapteP216348:0,CapteP190752:0.160233):0.089457,CapteP221698:0.205329):1.34017,CapteP213552:0.974416):0.319414,((((CapteP98250:0.239816,CapteP185486:0.335159):0.051607,(((CapteP91831:0.013397,CapteP98396:0.058417):0.00315,CapteP219223:0.091867):0.168197,(((CapteP202773:0,CapteP207328:0.005491):0.022256,CapteP117520:0.028985):0.045117,CapteP189588:0.08209):0.321452):0.052054):0.029498,((((Capte…
20076	((((csin100607mRNA:0.292431,Smp_004630.1.1:0.428831):0.232735,(((EgrG_000789800.1mRNA:0.006875,EmuJ_000789800.1mRNA:0.01081):0.082656,TsM_000936800.1mRNA:0.048832):0.3249,SPER_0001094101-mRNA-1:0.691967):0.27162):0.337715,EKC25258:0.504862):0,((EKC19827:0.173897,CapteP197628:0.267258):0.093529,(((csin101876mRNA:0.252337,Smp_008580.1.1:0.40793):0.168968,((SPER_0000113001-mRNA-1:0.030902,SPER_00010…
20105	((((((SPER_0003814501-mRNA-1:0.053067,SPER_0000530901-mRNA-1:0.083903):0.012076,(((((SPER_0000636901-mRNA-1:0.073546,SPER_0001557901-mRNA-1:0.095054):0.025843,SPER_0003773801-mRNA-1:0.10714):0.010393,SPER_0001216201-mRNA-1:0.200803):0.065403,SPER_0001159301-mRNA-1:0.340146):0.065032,((SPER_0001907101-mRNA-1:0.068744,SPER_0002592501-mRNA-1:0.321028):0,((SPER_0001050201-mRNA-1:0.050529,SPER_0002132…
20134	(((EKC37340:0.433055,EKC37341:1.41011):0,EKC19074:0.586598):0,(((((((((CapteP109747:0.020737,CapteP64255:0.047263):0,CapteP109648:0.049845):0.05973,CapteP54618:0.066987):0.088587,(((CapteP127104:0,CapteP208384:0):0.073652,CapteP227245:0.082834):0.031667,CapteP220100:0.04118):0.096547):0.021471,CapteP118277:0.150677):0.233753,(CapteP89522:0.012716,CapteP224852:0.015817):0.50734):0.122959,EKC38830:…
20163	((((((EKC22997:0.015377,EKC41531:0.029894):0.073406,EKC22510:0.0216):0.049201,(((((((EKC40120:0.03954,EKC19627:0.099677):0.027386,(EKC40119:0.088824,EKC17481:0.114795):0.028431):0.115495,EKC33307:0.160793):0.095365,((((EKC29868:0.032172,EKC29867:0.03479):0.016257,EKC29866:0.04863):0.183321,EKC30810:0.141526):0.05438,EKC30809:0.226112):0.309742):0.077177,EKC32640:0.302712):0.016771,(EKC37653:0.121…
20192	(((((((((EgrG_000987500.1mRNA:0.001788,EmuJ_000987500.1mRNA:0.003552):0,(TsM_000058200.1mRNA:0,TsM_001115500.1mRNA:0):0.144147):0.071288,HmN_000908600.1mRNA:0.212824):0,((SPER_0002610001-mRNA-1:0,SPER_0001882801-mRNA-1:0):0.032943,TsM_001115600.1mRNA:2.95724):0.87259):0.018541,(((SPER_0002404401-mRNA-1:0.045316,SPER_0002848701-mRNA-1:0.080766):0.025858,SPER_0003168101-mRNA-1:0):0.260976,Smp_14261…
20221	((((EKC36931:0.166696,EKC42207:0.180384):0.003911,EKC36930:0.343816):0.241085,((CapteP65696:0.009706,CapteP216740:0.009897):0.054646,CapteP222058:0.212069):1.19736):0,(((((((EKC34088:0.200856,EKC33460:0.214942):0.609081,EKC42058:0.498412):0.078322,(EKC37323:0.060466,EKC37324:0.110759):0.31366):0.042888,(((EKC28145:0.008474,EKC28146:0.035523):0.347928,EKC21002:0.425669):0.053241,EKC41058:0.301252)…
20250	(((SPER_0002133701-mRNA-1:0.002593,SPER_0002408101-mRNA-1:0.042108):0.421249,SPER_0001234701-mRNA-1:0.73215):0.153344,(((((((((SPER_0001431101-mRNA-1:0.010162,SPER_0001253701-mRNA-1:0.137499):0.029711,SPER_0003524101-mRNA-1:0.017416):0,SPER_0003208501-mRNA-1:0):0.005554,SPER_0003580701-mRNA-1:0.033251):0,(SPER_0003630301-mRNA-1:0.010989,SPER_0001125401-mRNA-1:0.0224):0.010892):0.027116,SPER_00029…
20279	((((((((EgrG_000409900.1mRNA:0.00941,EmuJ_000409900.1mRNA:0.011892):0.049768,TsM_000031200.1mRNA:0.059444):0.106827,HmN_000260600.1mRNA:0.210722):0.025362,SPER_0000193201-mRNA-1:0.625779):0.26282,csin109258mRNA:0.275317):0.204997,(((((EgrG_000447400.1mRNA:0.006506,EmuJ_000447400.1mRNA:0.015076):0.066738,TsM_000464400.1mRNA:0.054257):0.114382,HmN_000818900.1mRNA:0.257268):0.246042,SPER_0001970501-…
20308	(((((((EgrG_000677910.1mRNA:0.003657,EmuJ_000677910.1mRNA:0.010991):0.001197,TsM_000083700.1mRNA:0.117448):0.066391,HmN_000413000.1mRNA:0.270824):0.043397,(((SPER_0001587501-mRNA-1:0.007536,SPER_0001600701-mRNA-1:0.008471):0.128164,SPER_0001092001-mRNA-1:0):0.017478,SPER_0000967201-mRNA-1:0.06134):0.331383):0.01079,(csin103704mRNA:0.184631,Smp_141890.1.1:0.294702):0.270102):0,((((((SPER_000310380…
20337	(((((((Smp_196680.1.1:0.197545,Smp_055260.1.1:0.305562):0.184534,(csin101907mRNA:0.05575,csin101906mRNA:0.42564):0.241199):0.090497,Smp_129920.1.1:0.319214):0.103827,(Smp_129900.1.1:0.185855,csin106166mRNA:0.266477):0.164554):0.102062,((SPER_0003485801-mRNA-1:0.01823,SPER_0003566201-mRNA-1:0.02276):0.619874,SPER_0002005601-mRNA-1:0.295827):0.216645):0.030297,(((((((EmuJ_000107700.1mRNA:0.017353,E…
20366	((((((((((CapteP210923:0.277792,CapteP188639:0.497193):0.093672,CapteP197712:0.307059):0.024428,(CapteP224332:0.009878,CapteP206239:0.220484):0.963903):0.097386,((CapteP200508:0.054159,CapteP197718:0.126201):0.007845,CapteP197721:0.096349):0.171062):0.0599,((CapteP198765:0,CapteP198764:0):0,CapteP197717:0.064475):0.342284):0.035455,CapteP208338:1.10254):0.025341,((CapteP185396:0.022586,CapteP1854…
20395	((((((EmuJ_000631700.1mRNA:0.002729,EgrG_000631700.1mRNA:0.011685):0.077669,TsM_000965700.1mRNA:0.053671):0.083183,HmN_000048200.1mRNA:0.253231):0.102395,((SPER_0000614801-mRNA-1:0,SPER_0000085901-mRNA-1:0.006803):0.012336,SPER_0002601801-mRNA-1:0):0.486682):0.039758,(((((((SPER_0001468501-mRNA-1:0.00387,SPER_0002385501-mRNA-1:0.029812):0.307909,(SPER_0001802901-mRNA-1:0,SPER_0001055401-mRNA-1:0.…
20424	((((((CapteP220088:0.066511,CapteP212535:0.335117):0.611472,CapteP65206:0.407369):0,(CapteP227962:0.547831,CapteP207658:0.72772):0):0,((((CapteP212912:0.365473,EKC39945:0.61081):0.020853,EKC22488:0.686508):0.027288,CapteP189071:0.74667):0,((EKC33938:0.496651,CapteP185559:0.515192):0,((CapteP65218:0.386806,CapteP212309:0.639731):0,CapteP212550:0.637645):0.021524):0.016847):0.044544):0.006252,((Cap…
20453	(((CapteP99699:2.38558,CapteP17708:3.04745):0.32075,(EKC28600:2.21889,EKC40574:2.45233):0.379035):0,((((((CapteP156480:0.012491,CapteP77859:0.040809):0.469182,EKC21121:0.485148):0.072217,(((CapteP180039:0.200994,EKC40381:0.526817):0.146729,(EKC28067:0,EKC18162:0.00203):0.43095):0.064463,((CapteP167753:0.315408,EKC41296:0.378187):0.021616,(((CapteP166178:0.000368,CapteP94791:0.065525):0.132616,Cap…
20482	(((((((((((EKC24310:0.035332,EKC35657:0.036007):0.017161,EKC31678:0.073578):0.007268,(EKC17677:0.036886,EKC31677:0.049434):0.008491):0.005664,EKC31681:0.067382):0.004035,(EKC22755:0.032169,EKC17800:0.050851):0.009032):0.002475,EKC35656:0.150448):0.003925,(((EKC17879:0.036881,EKC31680:0.05962):0.010571,EKC17501:0.034296):0.009413,EKC17541:0.042902):0.008022):0.003193,(EKC38782:0.03997,EKC32418:0.0…
20511	(((((((EgrG_001093300.1mRNA:0.011077,EmuJ_001093300.1mRNA:0.021402):0.057895,TsM_000372500.1mRNA:0.102615):0.078841,((EmuJ_001093400.1mRNA:0.018059,EgrG_001093400.1mRNA:0.018744):0.093294,TsM_001233000.1mRNA:0.116958):0.432588):0.051549,HmN_000788400.1mRNA:0.231254):0.033289,csin100989mRNA:1.54739):0.064428,((((csin106688mRNA:0.161864,Smp_097490.1.1:0.390021):0.097098,csin101743mRNA:0.505759):0.0…
20540	(((((Smp_203810.1.1:0.291238,csin109816mRNA:0.400967):0.138688,Smp_060240.1.1:0.305326):0.218344,((csin101404mRNA:0.299524,Smp_014080.1.1:0.370127):0.207985,(Smp_060220.1.1:0.239683,Smp_060210.1.1:0.300027):0.208017):0.247553):0.060427,(((((EgrG_000464600.1mRNA:0,EmuJ_000464600.1mRNA:0.020165):0.011027,(EgrG_000464600.2mRNA:0.001787,EmuJ_000464600.2mRNA:0.01254):0.142557):0.040398,((EmuJ_00046440…
20568	((((((((((((((SPER_0000101501-mRNA-1:0.024927,SPER_0000278101-mRNA-1:0.055909):0.086536,SPER_0001902801-mRNA-1:0.293934):0.002021,SPER_0003637401-mRNA-1:0.310852):0.028645,(SPER_0003587301-mRNA-1:0.006,SPER_0001738801-mRNA-1:0.03453):0.125202):0.008819,SPER_0001869601-mRNA-1:0.139717):0.0061,SPER_0001823501-mRNA-1:0.158647):0.007917,(SPER_0002766201-mRNA-1:0.028301,SPER_0000949401-mRNA-1:0.028368…
20596	(((((((Smp_005230.1.1:0.003707,Smp_005230.3.1:0.034209):0.021404,Smp_005230.2.1:0):0.341926,csin103451mRNA:0.754033):0.031008,((((EgrG_000245300.1mRNA:0.002474,EmuJ_000245300.1mRNA:0.020494):0.159071,TsM_000937400.1mRNA:0.057079):0.200072,HmN_000172500.1mRNA:0.188064):0.146405,(SPER_0002330901-mRNA-1:0,SPER_0003563701-mRNA-1:0.021685):0.308111):0.216342):0.046465,(((Smp_103740.1.1:0.014931,Smp_10…
20624	(((((((((CapteP216110:0.049605,CapteP202595:0.050524):0,CapteP213367:0.035026):0.003266,CapteP213371:0.02899):0.000626,CapteP209498:0.069444):0.006869,(CapteP197826:0.011815,CapteP189367:0.02071):0.117925):0.000374,((CapteP193743:0.037652,CapteP193994:0.087932):0.055563,CapteP208746:0.018104):0.095079):0.206506,(CapteP199755:0.006467,CapteP195019:0.007546):0.293035):0.096361,(((CapteP213493:0.129…
20652	((((((CapteP96206:0.385983,CapteP109221:0.440433):0.204063,EKC20339:0.351973):0.055481,(CapteP147126:0.413121,EKC37575:0.604543):0.107926):0.033955,((EKC36140:0.355883,EKC22358:0.419755):0.046038,((EKC36143:0.197415,EKC30918:0.419012):0.069245,(EKC36142:0.029429,EKC36141:0.068985):0.321253):0.129491):0.086694):0.026432,((EKC38805:0.276609,CapteP205081:0.360692):0.051584,((EKC38803:0.071696,EKC388…
20680	((((Smp_041700.1.1:1.40213,Smp_140190.1.1:2.22058):0.079494,(((EgrG_000989700.1mRNA:0,EmuJ_000989700.1mRNA:0.008156):0.048241,TsM_000347700.1mRNA:0.046346):0.139614,HmN_000322900.1mRNA:0.193924):1.45103):0,EKC29245:0.601962):0,(((((EKC22775:0.422033,EKC23817:0.436575):0.091792,EKC41379:0.741167):0.087992,(((CapteP99172:0.149637,CapteP190678:0.419235):0.210649,CapteP111639:0.189547):0.060129,Capte…
20708	((((EKC41286:0.398123,EKC41285:0.413329):0.204187,((CapteP177302:0.349035,CapteP136710:0.451061):0.06033,CapteP52554:0.505603):0.211726):0.00087,(((((CapteP141957:0.14464,CapteP201574:0.237797):0.025971,(CapteP143062:0.05212,CapteP189333:0.134247):0.146656):0.202445,CapteP169293:0.376993):0.087881,(EKC21430:0.322005,EKC18585:0.45099):0.094892):0.058037,(((CapteP166259:0.452205,CapteP112687:0.4700…
20736	((((((((((CapteP211861:0,CapteP195661:0):0.011101,CapteP195662:0.006046):0.025071,CapteP100918:0.105456):0.411387,CapteP175575:0.469599):0.083738,(((CapteP150358:0.340642,CapteP219078:0.398207):0.058559,CapteP156643:0.387725):0.046138,CapteP225636:0.346018):0.109528):0,CapteP193481:0.573977):0.030494,(CapteP74042:0.000987,CapteP195777:0.012668):0.468995):0.05349,(((CapteP107906:0.201263,CapteP124…
20764	(((((CapteP212399:0.384613,CapteP215597:0.505282):0.188599,CapteP218172:0.811091):0.087097,((((((CapteP207654:0.029541,CapteP189031:0.068655):0.045579,CapteP192549:0.03846):0.353633,CapteP189004:0.367098):0.062217,((CapteP194704:0.003012,CapteP202729:0.005364):0.014584,CapteP194703:0):0.598953):0.055506,((((((CapteP218142:0.004761,CapteP194283:0.014023):0,CapteP212986:0.028479):0.030682,CapteP211…
20792	((((((SPER_0002606101-mRNA-1:0,SPER_0003790501-mRNA-1:0.003646):0.260425,(((EgrG_000872400.1mRNA:0.009776,EmuJ_000872400.1mRNA:0.011098):0.063547,TsM_000661400.1mRNA:0.046808):0.118266,HmN_000779400.1mRNA:0.332251):0.331985):0.119175,((Smp_064320.2.1:0,Smp_064320.1.1:0):0.461336,csin109959mRNA:0.479979):0.222924):0.665685,EKC33336:1.2432):0.16423,((((SPER_0000023901-mRNA-1:0.01022,SPER_0000586401…
20820	(((csin107650mRNA:0.228992,Smp_000650.1.1:0.34884):0,(((((TsM_000375000.1mRNA:0,TsM_000334300.1mRNA:0.535067):1.02525,TsM_000341600.1mRNA:2.0402):2.24695,TsM_000394100.1mRNA:2.40902):0,SPER_0000196901-mRNA-1:100000):0,((((EgrG_001011300.1mRNA:0.004296,EmuJ_001011300.1mRNA:0.017676):0,(((TsM_000225500.1mRNA:0.02192,TsM_000308800.1mRNA:0.049319):0.021209,(((((TsM_000981900.1mRNA:0.001189,TsM_000342…
20848	((((CapteP120325:0.549828,EKC26058:0.95263):0.11521,EKC24451:0.552605):0.139384,CapteP220777:0.472951):0.104095,(((Smp_001900.1.1:0.472688,csin103753mRNA:0.514901):0.180979,((((TsM_000490300.1mRNA:0,TsM_000902800.1mRNA:0):0,TsM_000902900.1mRNA:0):0,((EgrG_000787300.1mRNA:0.002343,EmuJ_000787300.1mRNA:0.008179):0.009843,TsM_000489300.1mRNA:0.309716):0.02943):0.188571,HmN_000564500.1mRNA:0.1585):0.…
20876	((((((TsM_000526600.1mRNA:0.06507,EgrG_000162700.1mRNA:0.112865):0.168827,HmN_000130000.1mRNA:0.269223):0.197837,(SPER_0001267201-mRNA-1:0.010576,SPER_0002579801-mRNA-1:0.019713):0.361652):0.160614,(((SPER_0001862101-mRNA-1:0.009095,SPER_0003552301-mRNA-1:0.014949):0.12336,SPER_0003844401-mRNA-1:0.077855):0.164232,SPER_0002838301-mRNA-1:0.431643):0.182149):0.072527,(((csin104343mRNA:0.260177,csin…
20904	(((((((((((CapteP196250:0.014808,CapteP196249:0.028497):0.145435,CapteP216841:0.222883):0.034619,CapteP196514:0.168105):0.081213,((CapteP202814:0,CapteP202815:0.000942):0.008607,CapteP199222:0.003344):0.179974):0.019916,((CapteP203917:0.006006,CapteP202883:0.013399):0.15293,CapteP194710:0.049971):0.171025):0.015993,CapteP216418:0.145901):0.017929,CapteP209237:0.186224):0.028714,CapteP205318:0.239…
20932	((((Smp_094760.1.1:0.159014,csin104972mRNA:0.211182):0.074241,(((EmuJ_000627050.1mRNA:0.002912,EgrG_000627050.1mRNA:0.009047):0.067866,TsM_000619500.1mRNA:0.05306):0.136819,HmN_000705500.1mRNA:0.299186):0.11137):0.039008,(((Smp_003000.1.1:0.194251,csin112147mRNA:0.233452):0.071767,((((HmN_000145100.1mRNA:0.68042,HmN_000145400.1mRNA:0.899038):0.139343,(HmN_000145200.1mRNA:0.652837,HmN_000145000.1m…
20960	((EKC27131:0.182321,EKC18612:0.470089):0.0128245,((((((EKC41919:0.095488,EKC38045:0.107):0.013109,((EKC18789:0,EKC25388:0):0.157496,EKC24270:0.149032):0.013379):0.003428,EKC41482:0.132035):0.014027,EKC35068:0.459624):0.001698,EKC43076:0.2918):0.002653,((((EKC23469:0.15719,EKC37734:0.169528):0.009965,EKC37755:0.13205):0.00705,((EKC17504:0.090051,EKC17222:0.119732):0.122543,EKC33797:0.133208):0.016…
20988	(((((CapteP213123:0.036725,CapteP206698:0.065415):0.012337,CapteP186136:0.039774):0.032928,(CapteP199188:0.061773,CapteP202765:0.339936):0.072904):0.248066,CapteP189215:0.610949):0.246369,((((((((CapteP203557:0.005358,CapteP200953:0.007143):0,CapteP191265:0.003561):0.003566,CapteP205224:0.007148):0,(CapteP202646:0.005354,CapteP187705:0.00715):0):0,((((CapteP204603:0.003626,CapteP209656:0.016378):…
21016	(((((EmuJ_000849000.1mRNA:0.001258,EgrG_000849000.1mRNA:0.003605):0.145734,HmN_000841200.1mRNA:0.113209):0.123964,(Smp_143470.2.1:0,Smp_143470.1.1:0):0.221666):0.071238,(((csin105575mRNA:0.288433,Smp_128920.1.1:0.625066):0.294908,(TsM_000813900.1mRNA:0.200954,HmN_000608100.1mRNA:0.272979):0.910589):0,(((((SPER_0003294901-mRNA-1:0.011776,SPER_0001405201-mRNA-1:0.012018):0,SPER_0003331901-mRNA-1:0.…
21044	(((((((((((CapteP69907:0.199511,CapteP146169:0.237385):0.039044,CapteP136066:0.333866):0.076868,CapteP142426:0.336652):0.064725,(CapteP138466:0.013471,CapteP164667:0.014971):0.150667):0.048737,(((CapteP142439:0.01062,CapteP142404:0.034759):0.00853,((CapteP138495:0.026174,CapteP138477:0.029084):0,(CapteP142392:0,CapteP70307:0.004149):0.004946):0.014209):0.241707,CapteP142394:0.273216):0.059922):0.…
21072	(((((SPER_0000646701-mRNA-1:0.01317,SPER_0003490901-mRNA-1:0.151791):0.156393,SPER_0001265601-mRNA-1:0.045403):0.156954,(((((EgrG_000456400.1mRNA:0.002682,EmuJ_000456400.1mRNA:0.012685):0.045153,TsM_000445600.1mRNA:0.048963):0.145762,HmN_000505000.1mRNA:0.259016):0.06168,((SPER_0003509701-mRNA-1:0.005014,SPER_0000265001-mRNA-1:0.013308):0.26186,SPER_0002580001-mRNA-1:0):0.197058):0.084019,(csin11…
21100	((((EKC30856:0.252386,EKC23960:0.298991):0.070669,EKC34186:0.35078):0.094059,CapteP79780:0.272133):0,((((((HmN_000285700.1mRNA:0.352826,HmN_000285400.1mRNA:0.96861):0.138626,((EmuJ_001124200.1mRNA:0.006283,EgrG_001124200.1mRNA:0.025445):0.248709,TsM_000636600.1mRNA:0.517487):0.27509):0.068424,((HmN_000921700.1mRNA:0,HmN_000922600.1mRNA:0):0.657091,TsM_000760900.1mRNA:0.3828):0.90269):0.069745,((E…
21128	((((((EKC28562:0.231877,EKC37391:0.252777):0.039018,EKC39241:0.263431):0.14395,CapteP155770:0.433781):0.022051,(EKC27521:0.207444,CapteP228346:0.343512):0.117411):0.024132,(((((CapteP151195:0.203479,CapteP174522:0.351359):0.044338,(CapteP167979:0.245755,CapteP221645:0.322461):0.065213):0.091729,((CapteP62348:0.007149,CapteP77585:0.022747):0.410782,EKC39150:0.31183):0.177402):0.036353,((CapteP1828…
21156	(((((((TsM_000499100.1mRNA:0.143192,TsM_000197100.1mRNA:0.44996):0,TsM_000499200.1mRNA:0.097676):0.01388,EgrG_000295900.1mRNA:0.53958):0,(((HmN_000177200.1mRNA:0,HmN_000177300.1mRNA:0.04815):0.372051,TsM_000699600.1mRNA:0.036656):0.030725,(((EmuJ_000295900.1mRNA:0,EmuJ_000295800.1mRNA:0.00272):0.00272,EmuJ_000295600.1mRNA:0):0.024802,EgrG_000295600.1mRNA:0.005771):0.082235):0.007875):0,TsM_000499…
21184	((((((EKC39590:0.481317,EKC30917:0.678734):0,EKC29328:0.618426):0.016878,CapteP195613:0.265953):0.065852,EKC39593:0.32266):0.118035,((((csin104454mRNA:0.112111,csin104453mRNA:0.205344):0.251164,Smp_058080.1.1:0.431577):0.095145,(csin111815mRNA:0.369992,Smp_172170.1.1:0.532845):0.648903):0.197265,((((EgrG_000598600.1mRNA:0.003909,EmuJ_000598600.1mRNA:0.00676):0.034241,TsM_000508100.1mRNA:0.036906)…
21212	((((((SPER_0000117201-mRNA-1:0.009466,SPER_0003936301-mRNA-1:0.012172):0.428283,SPER_0000917801-mRNA-1:0.324324):0,((((EgrG_000701800.1mRNA:0.027623,EmuJ_000701800.1mRNA:0.030307):0.091189,TsM_001048700.1mRNA:0.054913):0.130042,HmN_000743000.1mRNA:0.176299):0.066856,SPER_0002649601-mRNA-1:1.24998):0.164826):0.238428,(Smp_020550.1.1:0.28751,csin107840mRNA:0.498769):0.254412):0.085632,((((EgrG_0004…
21240	(((((((EKC17645:0.028053,EKC39885:0.387173):0.113154,(EKC29712:0.019539,EKC43044:0.026723):0.227226):0.119199,EKC41070:0.290657):0.317338,(((EKC43138:0.002915,EKC17401:0.005953):0.002839,EKC22550:0.003045):0.009911,EKC41168:0.013888):0.379692):0.120427,((EKC24031:0.012407,EKC32328:0.093526):0.108663,EKC21256:0.23956):0.577568):0.064703,(((EKC29236:0,EKC40869:0.005728):0.006806,EKC19626:0.007959):…
21268	(((((((((SPER_0000028501-mRNA-1:0.175304,SPER_0001390201-mRNA-1:0.189972):1.65135,((SPER_0000849501-mRNA-1:0.009289,SPER_0000856501-mRNA-1:0.010959):0.018038,SPER_0001517601-mRNA-1:0.125966):2.15964):3.10332,SPER_0000491501-mRNA-1:0):0.078442,SPER_0003929301-mRNA-1:0.023709):0.020753,SPER_0001849201-mRNA-1:0):0.050411,(((EgrG_001152600.1mRNA:0.002138,EmuJ_001152600.1mRNA:0.011334):0.073915,TsM_00…
21296	((((((((((SPER_0002844701-mRNA-1:0.119661,SPER_0001174401-mRNA-1:0.349183):0.023508,SPER_0001175001-mRNA-1:0.070198):0.005479,(SPER_0001602901-mRNA-1:0.08191,SPER_0001725001-mRNA-1:0.098863):0.005827):0.002756,SPER_0002987701-mRNA-1:0.067527):0.001051,((SPER_0001837601-mRNA-1:0.08263,SPER_0002406901-mRNA-1:0.182914):0.016491,SPER_0001441401-mRNA-1:0.057339):0.005804):0.010568,SPER_0000056701-mRNA…
21324	((((EKC20111:0.873955,EKC21152:0.997889):0.124323,CapteP219110:0.678669):0.034023,(((((((EKC39801:0.140133,EKC39802:0.255308):0.038386,EKC39806:0.306441):0.075503,EKC39805:0.590918):0.029986,EKC30409:0.410641):0.135674,EKC20632:0.451267):0.026427,EKC42349:0.529504):0.02552,(((CapteP173828:0.008404,CapteP198507:0.157041):0.162706,CapteP84449:0.245521):0.027803,CapteP196979:0.491922):0.272022):0.05…
21352	(((CapteP162250:0.375048,EKC33519:0.426114):0.031927,(((EKC42539:0.325415,EKC33217:0.379871):0.061154,(EKC21327:0.354166,EKC31910:0.487333):0.072116):0.034003,((((((CapteP183382:0.200919,CapteP215953:0.31686):0.125038,CapteP166783:0.280035):0.143236,CapteP110848:0.382352):0.171486,(CapteP134544:0.004089,CapteP211152:0.009044):0.500798):0.033614,CapteP127905:0.357792):0.100408,((CapteP180677:0.283…
21380	(((((CapteP205120:0.451644,CapteP202431:0.58585):0.224691,(CapteP189007:0.007212,CapteP189005:0.010078):0.604243):0.106386,CapteP186947:0.624542):0.004761,EKC20278:3.51371):0,(((((((CapteP212251:0,CapteP212250:0):0,(CapteP229170:0.000909,CapteP204160:0.095512):0.013321):0.044085,CapteP227362:0.057226):0.182299,CapteP188427:0.827042):0.122428,CapteP222179:0.471782):0.096824,(EKC38865:0.408563,EKC3…
21408	((((((((EmuJ_000828800.1mRNA:0.008194,EgrG_000828800.1mRNA:0.01016):0.039161,TsM_000109100.1mRNA:0.071163):0.102272,HmN_000991400.1mRNA:0.190843):0.120722,SPER_0003517501-mRNA-1:0.428889):0.13303,(SPER_0003416801-mRNA-1:0.000598,SPER_0003477601-mRNA-1:0.055289):0.727819):0.088159,((Smp_125510.1.1:0.201426,Smp_147830.1.1:0.218712):0.268672,csin108375mRNA:0.452275):0.275146):0.130756,((((((TsM_0011…
21436	(((((csin107695mRNA:0.130591,Smp_149910.1.1:0.254567):0.066441,((((EgrG_000781400.1mRNA:0.001914,EmuJ_000781400.1mRNA:0.005846):0.041329,TsM_000166500.1mRNA:0.063311):0.169293,HmN_000031000.1mRNA:0.147575):0.097291,(SPER_0001327101-mRNA-1:0.00152,SPER_0000915901-mRNA-1:0.009553):0.1838):0.067924):0.117503,(csin104056mRNA:0.198402,Smp_136330.1.1:0.245022):0.173062):0.036114,(((((((SPER_0002748701-…
21464	((CapteP204222:0.033026,CapteP203083:0.998365):0.029102,((((((CapteP213329:0.030918,CapteP213069:0.042014):0.009295,CapteP197267:0.020533):0.003496,CapteP212796:0.114059):0.111942,((CapteP205763:0.019513,CapteP186299:0.072986):0,CapteP189750:0.212476):0.20509):0.036619,((((((((CapteP201764:0,CapteP217439:0):0.010715,CapteP196657:0.007379):0.005307,CapteP195630:0.002474):0,((CapteP201075:0.016786,…
21492	((((((CapteP216869:0,CapteP213062:0.054277):0.125514,((CapteP228119:0.008704,CapteP218404:0.011111):0,CapteP193662:0.048195):0.253934):0.238581,CapteP130323:0.669762):0.401301,CapteP128175:0.933825):0.191445,((EKC29639:0.406325,CapteP212147:0.457167):0.168084,((EKC31102:0.050875,EKC31103:0.05582):0.363393,EKC26150:0.303382):0.242144):0.248805):0.040231,(((((((CapteP219911:0,CapteP224760:0.000882)…
21520	((((EKC38295:0,EKC21460:2.79286):1.51147,EKC38179:2.4009):0.269839,CapteP202789:2.48899):0,((((CapteP219267:0.356798,CapteP228376:0.577035):0.089476,(CapteP198141:0.330356,CapteP57112:0.397213):0.131322):0.004787,(((((EKC21459:0.011597,EKC25112:0.183212):0.70035,CapteP90209:0.337929):0.111307,(((CapteP79900:0.048521,CapteP79904:0.04919):0.16863,CapteP195964:0.073192):0.021984,CapteP143359:0.34958…
21548	((((((((((((CapteP120704:0.068137,CapteP187631:0.072571):0.016214,CapteP214828:0.428775):0.049026,(CapteP91405:0.004425,CapteP189844:0.087217):0.101154):0.047031,((CapteP213818:0.06152,CapteP191309:0.064323):0.020154,CapteP85148:0.070044):0.091377):0.033359,((((CapteP192576:0.023359,CapteP192604:0.141162):0.032332,CapteP192578:0.034164):0.027618,CapteP208775:0.057532):0.046356,CapteP143381:0.1439…
21576	((((((CapteP189897:0.247732,CapteP213136:0.404238):0.182539,(CapteP202808:0.012546,CapteP202805:0.107642):0.190716):0.157723,(CapteP202705:0,CapteP197861:0.094194):0.770206):0.007563,((((((CapteP204370:0.021676,CapteP186478:0.035712):0.918929,CapteP186188:0.402351):0.079767,(CapteP201025:0.135688,CapteP201778:0.23328):0.233191):0.071434,(((CapteP187543:0,CapteP218012:0.075487):0.434149,CapteP2107…
21604	(((((((CapteP96910:0.275244,CapteP169825:0.36262):0.058165,EKC23145:0.504943):0.005638,((EKC23146:0.205026,EKC23147:0.337309):0.044902,CapteP92293:0.349711):0.120452):0.050391,((EKC42006:0.021299,EKC33471:0.034252):0.681888,EKC29561:0.461976):0.051016):0.089731,(((CapteP124092:0.142746,CapteP43271:0.167799):0.118503,CapteP103666:0.206839):0.291891,CapteP77388:0.349693):0.13255):0.045618,((EKC3014…
21632	(((((((((csin107775mRNA:0.026759,csin113258mRNA:0.40897):0.183892,(csin107773mRNA:0.04098,csin107774mRNA:0.046288):0.2242):0.066666,csin112566mRNA:0.497747):0.301846,(((((((csin101110mRNA:0.335143,csin100056mRNA:0.465998):0.080174,csin111084mRNA:0.249136):0.02676,(((csin112484mRNA:0.311826,csin103998mRNA:0.391113):0.032641,csin111083mRNA:0.653151):0.026486,(csin111539mRNA:0.212726,csin112485mRNA:…
21660	((((((((EKC31228:0.023049,EKC26916:0.033627):0.023069,EKC26918:0.045945):0.010073,EKC31233:0.038136):0.039735,(((EKC26585:0.037444,EKC26586:0.078101):0.046471,EKC27113:0.091836):0.027779,EKC41117:0.161744):0.051738):0.004835,((((EKC31235:0.00524,EKC31234:0.113142):0.009632,(EKC26917:0.009418,EKC40894:0.025361):0.021556):0.029097,EKC31231:0.077121):0.029137,((EKC41115:0.103001,EKC41669:0.172503):0…
21688	(((((((((((CapteP26606:0,CapteP224241:0):0.053326,(CapteP97740:0,CapteP65853:0.002918):0.063051):0.009764,CapteP91110:0.309482):0,CapteP202229:0.329877):0.260679,CapteP221461:0.417001):0.118882,CapteP223627:0.509999):0.059778,(CapteP224690:0.324249,CapteP66512:0.388599):0.125573):0.021827,(CapteP222217:0.141632,CapteP195830:0.179096):0.321946):0.080923,(CapteP77830:1.79382,CapteP148381:2.60271):0…
21716	((((((((((EKC35301:0.058531,EKC25916:0.249683):0.352894,EKC23361:0.421899):0.093628,EKC24503:0.640045):0.066898,(((((EKC18549:0.153437,EKC18551:0.200298):0.081129,EKC24431:0.238551):0.072958,EKC18548:0.245208):0.046181,EKC18547:0.237198):0.204209,((EKC29813:0.239271,EKC36282:0.312346):0.063743,((EKC39575:0.077943,EKC40130:0.079167):0.042835,EKC40129:0.159596):0.220116):0.207001):0.140666):0.04381…
21744	(((((((SPER_0000019401-mRNA-1:0,SPER_0000525001-mRNA-1:0.035467):2.15239,SPER_0000159401-mRNA-1:0.878011):0.537265,(SPER_0000316101-mRNA-1:0,SPER_0003187801-mRNA-1:0.020464):3.5763):0.228692,(SPER_0001005101-mRNA-1:0.005425,SPER_0002992401-mRNA-1:0.020397):2.61231):0.366191,SPER_0000738901-mRNA-1:0):0,(((((SPER_0002381401-mRNA-1:0.003509,SPER_0001995301-mRNA-1:0.007193):0,SPER_0003537501-mRNA-1:0…
21772	((((CapteP43751:0.156594,CapteP167444:0.290884):0.0672,EKC27193:0.256556):0.104569,(((((HmN_000368200.1mRNA:0.152819,TsM_000053700.1mRNA:0.214012):0.437244,SPER_0000203401-mRNA-1:0.652962):0.084764,(csin100077mRNA:0.248178,Smp_079260.1.1:0.571145):0.096458):0.014892,(SPER_0003216701-mRNA-1:0.748976,csin111676mRNA:0.783776):0.367436):0.002743,(((((EgrG_000553200.1mRNA:0.010452,EmuJ_000553200.1mRNA…
21800	(((((((((CapteP79687:0.205496,CapteP124963:0.285706):0.063246,(CapteP75410:0.01117,CapteP113462:0.045446):0.433984):0.0459,CapteP117034:0.248887):0.095867,CapteP77234:0.262745):0.185986,CapteP117023:0.287217):0.116708,CapteP92663:0.167508):0.212107,(((((((CapteP113454:0.020835,CapteP105191:0.036099):0.143041,CapteP105176:0.041645):0.020775,CapteP217355:0.034059):0.03766,CapteP40533:0.050517):0.12…
21827	(((((((EgrG_000704700.1mRNA:0.011543,EmuJ_000704700.1mRNA:0.014367):0.009855,TsM_001134300.1mRNA:0.086006):0.255533,HmN_000097600.1mRNA:0.299846):0.117911,(SPER_0003908701-mRNA-1:0,SPER_0002939201-mRNA-1:0.026646):0.342632):0.032616,Smp_179780.1.1:0.325839):0.071958,((((TsM_000596500.1mRNA:5.33928,SPER_0000639001-mRNA-1:5.72207):0,((((EgrG_000226100.1mRNA:0,EmuJ_000226100.1mRNA:0.020592):0.05283,…
21854	((((((((Smp_065580.2.1:0,Smp_065580.3.1:0):0,Smp_065580.1.1:0):0,Smp_065580.4.1:0.003733):0,Smp_065580.5.1:0.014792):0.221629,csin112840mRNA:0.173729):0.058721,(((EmuJ_000733900.1mRNA:0.003993,EgrG_000733900.1mRNA:0.01092):0.034091,TsM_000537300.1mRNA:0.062406):0.139976,SPER_0003671201-mRNA-1:0.370058):0.166709):0.220203,(((((EmuJ_000316300.1mRNA:0.005978,EgrG_000316300.1mRNA:0.010286):0.048387,T…
21881	((((((EKC18621:0.502729,EKC19908:0.649137):0,CapteP113501:0.696937):0.026436,(CapteP227484:0.224378,EKC21910:0.280467):0.269735):0.067145,(CapteP222512:0.434362,EKC34642:0.513961):0.401867):0.081607,(((EKC35895:0.313039,EKC35897:0.407405):0.035812,((EKC19745:0.20403,EKC19744:0.43877):0.166548,(((((EKC19742:0.181472,EKC29815:0.334984):0.0473,EKC19743:0.267799):0.121361,EKC27135:0.292129):0.012572,…
21908	(((((((EKC23863:0,EKC22979:0):0.043997,EKC29024:0):0,EKC39608:0):0,EKC38869:0):0.293049,((CapteP219945:0.167429,CapteP200623:0.255446):0.109338,((CapteP187225:0.005366,CapteP186662:0.007633):0.004477,CapteP186533:0.14694):0.392021):0.481688):0.003521,((((EKC40075:0.18503,EKC35907:0.686881):0.093448,EKC33809:0.225071):0.036094,((CapteP213014:0,CapteP188935:0.040998):0.789695,EKC32385:0.598986):0.1…
21935	(((((SPER_0001018601-mRNA-1:0,SPER_0001340601-mRNA-1:0):0.006109,SPER_0000168401-mRNA-1:0.217823):0.009293,((EgrG_000484600.1mRNA:0.005062,EmuJ_000484600.1mRNA:0.00514):0.078445,TsM_000831900.1mRNA:0.082309):0.731819):0,(((((SPER_0002699801-mRNA-1:0.010624,SPER_0001464701-mRNA-1:0.016692):0.284836,SPER_0000049001-mRNA-1:0.004173):0.019195,(SPER_0001259801-mRNA-1:0.004528,SPER_0000905501-mRNA-1:0.…
21962	(((((csin102313mRNA:0.29861,csin102314mRNA:0.322339):0.071719,(csin112444mRNA:0.313229,csin102922mRNA:0.465797):0.303141):0.034593,((((csin112723mRNA:0.251191,csin110009mRNA:0.33857):0.101516,csin102657mRNA:0.527834):0.041835,csin108657mRNA:0.413978):0.0356,((((csin108177mRNA:0.033368,csin108178mRNA:0.060575):0.057131,csin113246mRNA:0.103976):0.012342,((csin108649mRNA:0.102681,csin102472mRNA:0.14…
21989	((((((SPER_0000648301-mRNA-1:0.008594,SPER_0002904701-mRNA-1:0.012249):0.217793,SPER_0000573701-mRNA-1:0.245614):0.060078,(((SPER_0001010501-mRNA-1:0.11997,SPER_0001955001-mRNA-1:0.192308):0.162717,(SPER_0002973401-mRNA-1:0.008904,SPER_0002679901-mRNA-1:0.018114):0.301894):0.010852,(((SPER_0002061501-mRNA-1:0.081213,SPER_0001051001-mRNA-1:0.087919):0.285485,SPER_0003816501-mRNA-1:0.170654):0.0302…
22016	((((((((((SPER_0001500201-mRNA-1:0,SPER_0002358601-mRNA-1:2.38225):0.027282,SPER_0001329501-mRNA-1:0.653388):0,SPER_0003668101-mRNA-1:0.887918):0,SPER_0003486601-mRNA-1:0.031296):0.439269,(SPER_0001344801-mRNA-1:0,SPER_0003164001-mRNA-1:1.57233):0.972101):0,EmuJ_000019800.1mRNA:0.640954):0,((((EgrG_001081150.1mRNA:0,EmuJ_001081150.1mRNA:0):0.0558,TsM_000997200.1mRNA:0.043954):0.082914,HmN_0002690…
22043	(((((((((EKC37628:0.205431,EKC21607:0.397853):0.155602,(EKC26295:0.104037,EKC26297:0.182583):0.333649):0.011177,(((EKC30692:0.045609,EKC31355:0.04582):0.079332,EKC30691:0.007519):0.07004,(EKC30693:0.01171,EKC23119:0.21072):0.143292):0.576194):0.088912,(EKC22069:0.092442,EKC22068:0.289232):0.445237):0.051541,(EKC23727:0.287516,EKC18652:0.988018):0.052401):0.053229,EKC18650:0.509759):0.067115,EKC32…
22070	((((csin109334mRNA:0.358693,Smp_114430.1.1:0.43064):0.036694,((((((csin110527mRNA:0.435931,csin109662mRNA:0.510533):0.049356,(csin105639mRNA:0.030454,csin105640mRNA:0.124565):0.429179):0.040711,(csin103769mRNA:0.186537,csin109422mRNA:0.614006):0.240225):0.136641,Smp_168940.1.1:0.841602):0,(((((Smp_119060.1.1:0.056375,Smp_089330.1.1:0.143273):0.167249,Smp_089370.1.1:0.110417):0.053429,Smp_089380.1…
22097	(((SPER_0002581801-mRNA-1:0.165738,SPER_0000801601-mRNA-1:0.328073):0.019099,SPER_0000946601-mRNA-1:0.085908):0.002231,((((((((SPER_0001979301-mRNA-1:0.103437,SPER_0001189301-mRNA-1:0.186194):0.006785,((SPER_0001118201-mRNA-1:0.136278,SPER_0000204001-mRNA-1:0.194602):0.05543,SPER_0002754701-mRNA-1:0.178877):0.021738):0.036084,SPER_0003389001-mRNA-1:0.198547):0.018233,SPER_0002794201-mRNA-1:0.1206…
22124	((((((SPER_0002621801-mRNA-1:0.045862,SPER_0002526201-mRNA-1:0.047722):0.008282,SPER_0002075901-mRNA-1:0.159352):0,((SPER_0003598701-mRNA-1:0.10157,SPER_0001153401-mRNA-1:0.112158):0,((((((((SPER_0003545501-mRNA-1:0.027374,SPER_0001930801-mRNA-1:0.096522):0.003991,SPER_0001738401-mRNA-1:0.141746):0.014712,SPER_0000030901-mRNA-1:0.094716):0.005254,SPER_0003759901-mRNA-1:0.21404):0.041239,SPER_0001…
22151	((((((EmuJ_000544400.1mRNA:0,EgrG_000544400.1mRNA:0.002494):0.03091,((((TsM_001009100.1mRNA:0.008934,TsM_001215300.1mRNA:0.021):0.0425,TsM_000970700.1mRNA:0.057931):0,TsM_000105800.1mRNA:0.009442):0.120886,TsM_001236200.1mRNA:0.737958):0.093044):0.097298,HmN_000581500.1mRNA:0.08638):0,((((TsM_000378000.1mRNA:2.322,TsM_000688100.1mRNA:2.35867):0.058489,(TsM_001244300.1mRNA:0.053139,TsM_000784000.1…
22178	(((((EKC34354:0.054659,EKC18670:0.078828):0.030965,EKC38716:0.051254):0.003915,((((EKC34348:0.024266,EKC25143:0.040566):0.030074,EKC38717:0.073487):0.007515,EKC21255:0.082659):0.00622,(EKC28071:0.051255,EKC26085:0.073943):0.019748):0.022028):0.00589,((((EKC30394:0.159728,EKC38270:0.174557):0.030384,EKC34292:0.075175):0.007791,(((EKC34349:0.036236,EKC31113:0.114651):0.047132,EKC35769:0.060052):0.0…
22205	((((((SPER_0001662401-mRNA-1:0,SPER_0000110401-mRNA-1:0.914564):0.106973,SPER_0003226301-mRNA-1:2.93743):0.188594,((((EgrG_000984100.1mRNA:0.006193,EmuJ_000984100.1mRNA:0.014413):0.05549,TsM_000714100.1mRNA:0.065366):0.074354,HmN_000122500.1mRNA:0.282797):0.111681,(SPER_0003409801-mRNA-1:0.005016,SPER_0003294401-mRNA-1:0.015846):0.387626):0.196547):0.091016,(((EgrG_000984000.1mRNA:0.004951,EmuJ_0…
22232	((((CapteP192283:0.091685,CapteP209475:0.172232):0.132568,((CapteP203458:0.215536,CapteP190395:0.445189):0,(((((CapteP197554:0.004599,CapteP188700:0.015162):0,(((((CapteP205076:0.011597,CapteP190741:0.021403):0,CapteP213063:0.021266):0.002323,((CapteP199770:0.030344,CapteP215924:0.059101):0.011817,CapteP218109:0.05208):0.006197):0,(((CapteP218714:0.088569,CapteP205337:0.197496):0.023723,CapteP218…
22259	(((((TsM_000460100.1mRNA:0,TsM_001149300.1mRNA:0):0,((SPER_0002651101-mRNA-1:0.005956,SPER_0000413301-mRNA-1:0.00662):0.274364,SPER_0001152301-mRNA-1:0.239903):2.31867):0.227092,csin111352mRNA:3.03325):0,((((((SPER_0002044401-mRNA-1:0.081069,SPER_0002734501-mRNA-1:0.380141):0.409238,SPER_0001403201-mRNA-1:0.841767):0.633574,SPER_0000593001-mRNA-1:1.38548):0,((((SPER_0002899101-mRNA-1:0.010972,SPE…
22286	(((SPER_0003159101-mRNA-1:0.248042,SPER_0001439301-mRNA-1:0.476496):0.008877,(((SPER_0000065601-mRNA-1:0.126464,SPER_0000943001-mRNA-1:0.142832):0.011074,((((((((SPER_0002922401-mRNA-1:0.026311,SPER_0003341101-mRNA-1:0.035119):0.307705,SPER_0002524301-mRNA-1:0.117113):0.019013,SPER_0001119701-mRNA-1:0.180572):0.008201,SPER_0003241601-mRNA-1:0.17036):0.011035,SPER_0002364901-mRNA-1:0.147588):0.005…
22313	(((((((SPER_0000981501-mRNA-1:0,SPER_0000443401-mRNA-1:0):0,SPER_0000619001-mRNA-1:0):0.068762,SPER_0000742901-mRNA-1:0):0.088469,(csin112263mRNA:0,Smp_130300.1.1:0.590026):0.382954):0,((((SPER_0002620901-mRNA-1:0,SPER_0002498601-mRNA-1:100000):0,SPER_0001792501-mRNA-1:100000):0,((((((SPER_0002373401-mRNA-1:0,SPER_0000583501-mRNA-1:0):0.868986,SPER_0003488501-mRNA-1:100000):2.28957,(SPER_00002711…
22340	((((HmN_001001100.1mRNA:1.13121,SPER_0001519601-mRNA-1:1.66293):0.058735,csin110355mRNA:1.84387):0.257823,(((SPER_0000684001-mRNA-1:0.054532,SPER_0002759801-mRNA-1:0.097615):2.23028,csin112311mRNA:1.66003):0.134129,(((((EmuJ_001099500.1mRNA:0.006934,EgrG_001099500.1mRNA:0.008961):0.06539,TsM_000046100.1mRNA:0.053117):0.068548,HmN_000535800.1mRNA:0.319356):0.0501,SPER_0001372701-mRNA-1:0.267727):0…
22367	(((csin106455mRNA:0.095812,Smp_016630.1.1:0.224233):0.098598,(((((EgrG_001157600.1mRNA:0.004179,EmuJ_001157600.1mRNA:0.016082):0.041724,HmN_000451800.1mRNA:0.21017):0,(((EgrG_001157400.1mRNA:0.001992,EmuJ_001157400.1mRNA:0.00694):0.04551,TsM_000044500.1mRNA:0.032819):0.0213,(HmN_000822200.1mRNA:0,HmN_000824300.1mRNA:0):0.18766):0.079135):0.005707,((((((SPER_0002876101-mRNA-1:0.011883,SPER_0002828…
22394	(((((Smp_034660.1.1:0.364281,csin106163mRNA:0.505923):0.234922,(((((EgrG_001102000.1mRNA:0,EmuJ_001102000.1mRNA:0.015234):0,(EgrG_001102600.1mRNA:0,EmuJ_001102600.1mRNA:0.016831):0.013193):0.059063,TsM_000073500.1mRNA:0.078117):0.155241,HmN_000538100.1mRNA:0.36202):0.278039,(SPER_0000608701-mRNA-1:0,SPER_0002599701-mRNA-1:0.025325):0.484745):0.315715):0.522023,(csin110494mRNA:0.676656,Smp_124660.…
22421	(((((csin101125mRNA:0.177536,Smp_095090.1.1:0.331061):0.12568,(SPER_0000381601-mRNA-1:0.087133,SPER_0000472801-mRNA-1:0.091299):0.597023):0,(((((EmuJ_000356200.1mRNA:0.008608,EgrG_000356200.1mRNA:0.009877):0.054396,TsM_000096400.1mRNA:0.078579):0.20612,HmN_000600300.1mRNA:0.244358):0.241903,SPER_0003456201-mRNA-1:0.075678):0,((((SPER_0001840101-mRNA-1:0.062261,SPER_0003045101-mRNA-1:0.140101):0.2…
22448	(((((((SPER_0001667201-mRNA-1:0,SPER_0001162201-mRNA-1:0.107104):0,SPER_0002848801-mRNA-1:0.151982):0.215135,(((EgrG_001103600.1mRNA:0.009021,EmuJ_001103600.1mRNA:0.014937):0.071466,TsM_001193800.1mRNA:0.053141):0.21626,HmN_000650700.1mRNA:0.22007):0.370116):0.235182,(csin106092mRNA:0.500847,Smp_173990.1.1:0.582416):0.430011):0.745172,(((((EgrG_000572500.1mRNA:0.008309,EmuJ_000572500.1mRNA:0.0153…
22475	(((((CapteP201165:0.399589,CapteP136114:0.590612):0.05259,(EKC28527:0,EKC17860:0.053463):0.710803):0.051386,(((EKC25019:0.31993,EKC25018:0.423268):0.044621,((EKC43193:0.033938,EKC27140:0.062207):0.341642,EKC42480:0.381245):0.153223):0.111936,(CapteP30137:0.135024,EKC27139:0.182999):0.199659):0.127795):0.071181,(CapteP125634:0.469105,EKC23305:0.52831):0.099887):0.010636,((((CapteP199669:0.484507,E…
22502	(((EKC30872:0.000366,EKC31477:0.013196):0.147704,((((EKC41890:0.004891,EKC40322:0.012438):0,EKC33024:0.009517):0.153127,(((EKC27409:0,EKC35584:0.211128):0.002659,EKC31855:0.014344):0,(EKC35297:0.005815,EKC29396:0.005951):0.002897):0.228465):0.082441,(((EKC27249:0.039569,EKC41369:0.108479):0.027803,EKC32523:0.004649):0.010663,EKC34616:0.174354):0.253928):0.197671):0.141312,((((((EKC26167:0.002387,…
22529	((((((((CapteP193453:0,CapteP195733:0.077801):0.110789,CapteP140485:0.126104):0.026871,CapteP133781:0.08697):0.193892,CapteP197630:0.193372):0.332017,((((CapteP58666:0.016581,CapteP100632:0.018443):0.042629,CapteP202557:0.060782):0.03454,CapteP58674:0.137269):0.152394,CapteP191474:0.303639):0.370555):0.23206,(CapteP194530:0,CapteP187686:0.00552):0.665249):0.115162,CapteP198898:0.668105):0.034812,…
22556	(((CapteP208820:0,EKC22956:1.45747):0,((((((((CapteP215666:0,CapteP207644:0.006143):0.036721,CapteP194969:0.064425):0.009814,((CapteP204548:0,CapteP197866:0):0.014621,((CapteP189835:0,CapteP193502:0):0.058548,CapteP201663:0.07563):0.059198):0.074648):0.023914,CapteP185598:0.057929):0.01391,CapteP216886:0):0,CapteP197984:0.168076):0,CapteP203844:0):0,((CapteP205215:0.328924,CapteP194614:0.379125):…
22583	((((csin108949mRNA:1.46529,csin111978mRNA:1.56645):0.175939,((((csin102086mRNA:1.1058,csin103295mRNA:1.96108):0.189978,csin112149mRNA:2.20227):0.523913,csin103178mRNA:1.39915):0.434435,csin101510mRNA:1.39856):0.423363):0.07277,csin103382mRNA:2.02336):0.105824,(((((((((csin102345mRNA:0.111034,csin108689mRNA:0.696033):0.088441,(((((csin108890mRNA:0.499981,csin111847mRNA:0.94402):0.208002,csin110003…
22610	((((((CapteP196653:0.276864,CapteP191799:1.00405):0,(CapteP200575:1.0497,CapteP207625:1.07223):0.168251):0,((CapteP197194:0.594563,CapteP189062:0.791725):0,(((EKC42286:0,EKC42285:0.007834):0.238141,EKC39675:0.268385):0.527036,EKC27860:0.866615):0):0.314815):0.001406,((CapteP203237:0.375463,EKC35818:0.970328):0,EKC33389:0.824506):0.198056):0,(((CapteP212320:0.242743,CapteP217705:1.05078):0.004327,…
22637	(((CapteP196928:0.640579,CapteP218319:0.790192):0,(EKC42367:0,EKC32895:0.01362):1.4248):0,(((((CapteP186184:0.347935,CapteP217346:0.555137):0.287708,((CapteP195121:0.035946,CapteP195120:0.053212):0.084786,CapteP208131:0):0.586913):0.019985,EKC31998:0.566096):0.007228,((((EKC21331:0.070179,EKC31099:0.093182):0.020113,EKC31098:0.091439):0.43201,EKC32193:0.73886):0.24176,CapteP185994:0.65827):0.1212…
22664	(((((((TsM_000879800.1mRNA:0.083633,TsM_001234700.1mRNA:0.316773):0.01092,TsM_000310600.1mRNA:0.205188):0.014039,((EgrG_000644300.1mRNA:0,EmuJ_000644300.1mRNA:0.046205):0.304946,HmN_000005700.1mRNA:0.642565):0.046863):0.033541,(((TsM_001177100.1mRNA:0.094013,TsM_000999500.1mRNA:0.115641):0,((EmuJ_000641100.1mRNA:0,EmuJ_000641200.1mRNA:0):0,(EgrG_000641200.1mRNA:0,EgrG_000641250.1mRNA:0):0):0.0775…
22690	(((((((CapteP71668:0,CapteP180426:0.009457):0.70238,CapteP209734:0.468522):0.181033,CapteP183785:0.726952):0.063203,CapteP94389:0.494218):0.037937,((CapteP165470:0,CapteP47679:0.00346):0.568959,CapteP37323:0.437096):0.073076):0,((CapteP226007:0.428164,CapteP177644:0.46982):0,EKC19228:0.856724):0.068941):0,((((CapteP86592:0.459662,CapteP224968:0.586509):0.056926,(((CapteP46788:0,CapteP53115:0.0065…
22716	(((((TsM_000973500.1mRNA:0,TsM_000973600.1mRNA:0):0,(EmuJ_000321900.1mRNA:0.002864,EgrG_000321900.1mRNA:0.004526):0.010803):0.199454,HmN_000226000.1mRNA:0.669052):0.219965,(((((SPER_0002123801-mRNA-1:0.009934,SPER_0003900001-mRNA-1:0.019174):0.002314,((((((SPER_0000026901-mRNA-1:0.011173,SPER_0003349501-mRNA-1:0.023956):0.006842,SPER_0003058001-mRNA-1:0.029951):0.005632,SPER_0001136301-mRNA-1:0.0…
22742	(((((csin106005mRNA:0.239723,csin106002mRNA:0.263674):0.158171,(Smp_075500.1.1:0.124083,Smp_198560.1.1:0.696891):0.502933):0.063899,((Smp_070380.1.1:0.335483,csin106006mRNA:0.419103):0.085616,csin106004mRNA:0.22055):0.087772):0.063027,(csin109119mRNA:0.623631,Smp_070370.1.1:1.16677):0.422688):0,(((SPER_0002932301-mRNA-1:0,SPER_0000166001-mRNA-1:0.008519):0.126745,(((((EmuJ_000058300.1mRNA:0.00585…
22768	(((((((EgrG_000514200.1mRNA:0.004172,EmuJ_000514200.1mRNA:0.015356):0.075572,TsM_000595600.1mRNA:0.044494):0.105296,(HmN_000909450.1mRNA:0,HmN_000909800.1mRNA:0):0.203722):0.061293,(((EmuJ_000533500.1mRNA:0.052173,TsM_000578400.1mRNA:0.058914):0.120943,(SPER_0001122101-mRNA-1:0.033656,SPER_0002998901-mRNA-1:0.044901):0.245798):0.101783,csin110199mRNA:0.643435):0.177768):0.016124,(SPER_0002489601-…
22794	((((Smp_102160.1.1:0.146513,csin101168mRNA:0.333399):0,((((EgrG_000479200.1mRNA:0.00724,EmuJ_000479200.1mRNA:0.018843):0.052054,TsM_000919600.1mRNA:0.049957):0.009297,HmN_000647400.1mRNA:0.193708):0.094983,(SPER_0001984401-mRNA-1:0.000337,SPER_0000885101-mRNA-1:0.02564):0.131139):0.279663):0.016032,((((TsM_000471100.1mRNA:0,TsM_000470900.1mRNA:0):0,((EgrG_000528000.1mRNA:0,EmuJ_000528000.1mRNA:0.…
22820	((((CapteP52109:1.80593,EKC37285:3.3873):0,SPER_0002147601-mRNA-1:100000):0,((((SPER_0002681901-mRNA-1:0,SPER_0002745801-mRNA-1:0.006759):0.270504,SPER_0001344601-mRNA-1:0.119144):0.592433,(SPER_0002159301-mRNA-1:0.323643,SPER_0003938301-mRNA-1:2.47214):3.11028):0,((((((TsM_001029800.1mRNA:0,TsM_001029700.1mRNA:0):0,(EgrG_000348200.1mRNA:0.004376,EmuJ_000348200.1mRNA:0.014753):0.016779):0.250994,…
22846	(((((((EgrG_000763300.1mRNA:0.008055,EmuJ_000763300.1mRNA:0.012027):0.033777,TsM_001115200.1mRNA:0.050105):0.097411,HmN_000458200.1mRNA:0.126545):0.083994,(((SPER_0001976301-mRNA-1:0.005339,SPER_0003751601-mRNA-1:0.011453):0.003062,SPER_0000413101-mRNA-1:0.00278):0.000008,((SPER_0002276401-mRNA-1:0,SPER_0003377701-mRNA-1:0.033599):0.016336,SPER_0002078001-mRNA-1:0.003504):0.078621):0.126533):0.09…
22872	((((((((EKC24499:0,EKC24498:0):0,EKC30404:0.052732):0.023813,(EKC30493:0.084406,EKC32955:0.381083):0.051385):0.016057,EKC36163:0.172481):0.055281,EKC34217:0.107572):0.263926,((((EKC19589:0.046385,EKC19593:0.079351):0.064668,EKC19594:0.187971):0,(EKC43248:0.060406,EKC21068:0.115577):0.204222):0.018604,EKC41447:0.287974):0.276217):0,CapteP226990:4.51848):0,((((((EKC33355:0.025036,EKC33351:0.098444)…
22898	(((EKC30193:0.555773,CapteP228754:0.581575):0.109021,((EmuJ_000755150.1mRNA:0.010692,TsM_001038900.1mRNA:0.368434):0,((((TsM_001167600.1mRNA:0,TsM_000050100.1mRNA:0):0,(((EgrG_002014100.1mRNA:0,EgrG_002013800.1mRNA:0):0.189671,EgrG_000755000.1mRNA:0.014735):0.004744,EmuJ_000755000.1mRNA:0.012674):0.060788):0.031197,HmN_000034500.1mRNA:0.48261):0,(EgrG_000755200.1mRNA:0.022752,EmuJ_000755200.1mRNA…
22924	((((((CapteP103054:0.281459,CapteP63550:0.307719):0.017265,EKC28440:0.342134):0.242955,(((CapteP74649:0.336397,CapteP121391:0.347182):0.096696,CapteP25429:0.390371):0.264798,CapteP74636:0.387361):0.251697):0.157799,(CapteP50683:0,CapteP119606:0):0.488011):0.144466,(((EKC28732:0,EKC28733:0):0,EKC42268:0.523972):0.142824,CapteP74266:0.396074):0.168016):0.117455,((((((((CapteP48875:0.002167,CapteP20…
22950	(((((((SPER_0003639401-mRNA-1:0.006129,SPER_0003381301-mRNA-1:0.009262):0.003645,SPER_0002304401-mRNA-1:0.001758):0.063128,(((EmuJ_000999300.1mRNA:0.001828,EgrG_000999300.1mRNA:0.00184):0.045268,TsM_000243600.1mRNA:0.033731):0.103988,(HmN_000940300.1mRNA:0,HmN_000938800.1mRNA:0):0.167278):0.170922):0.019485,(csin112618mRNA:0.180174,Smp_075860.1.1:0.335534):0.2858):0,((SPER_0000645101-mRNA-1:0,SPE…
22976	(((Smp_213470.1.1:2.27869,csin101746mRNA:3.80072):0,((((((EmuJ_000973400.1mRNA:0.009159,EgrG_000973400.1mRNA:0.009284):0.055256,TsM_001058800.1mRNA:0.063895):0.082801,HmN_000120900.1mRNA:0.356175):0.194445,(((EgrG_000973500.1mRNA:0.003779,EmuJ_000973500.1mRNA:0.008959):0.064903,TsM_000163600.1mRNA:0.043341):0.143652,HmN_000121000.1mRNA:0.196283):0.199907):0.158027,(SPER_0001012001-mRNA-1:0,SPER_0…
23002	((EKC24344:1.7067,TsM_000348200.1mRNA:2.06194):0.06967,((((((CapteP173267:0.308232,EKC28383:0.340363):0.141583,((CapteP225462:0.002144,CapteP225461:0.006269):0.44869,EKC31377:0.380088):0.279842):0.134414,(EKC25653:0,EKC30708:0):0.35326):0.128989,(EKC34554:0.206291,CapteP169679:0.302214):0.164202):0.129821,((EKC20665:0.302306,CapteP183010:0.384246):0.367371,((CapteP94242:0.000969,CapteP129344:0.00…
23028	((((((SPER_0003010001-mRNA-1:0.007345,SPER_0002668601-mRNA-1:0.021766):0.023793,SPER_0003267601-mRNA-1:0.017917):0.262391,SPER_0000120201-mRNA-1:0.331729):0.172448,(SPER_0002821701-mRNA-1:0.079557,SPER_0003562201-mRNA-1:0.342854):0.213459):0.382376,(SPER_0003728001-mRNA-1:0.0554,SPER_0002251701-mRNA-1:0.082473):0.397876):0.171624,((SPER_0002209201-mRNA-1:0.212897,SPER_0003467801-mRNA-1:0.281076):…
23054	(((((HmN_000019600.1mRNA:0.787935,HmN_000019500.1mRNA:0.795729):0.231302,HmN_000019700.1mRNA:0.7021):0.164536,HmN_000019300.1mRNA:0.711382):0.227123,((EgrG_001085900.1mRNA:0.013429,EmuJ_001085900.1mRNA:0.016029):0.081147,TsM_001208600.1mRNA:0.103233):0.322434):0,((((((EgrG_001086100.1mRNA:0.010075,EmuJ_001086100.1mRNA:0.019046):0.271566,TsM_001208700.1mRNA:0.185858):0.115908,((EgrG_001086200.1mRN…
23080	((((((EKC34054:0,EKC30611:0.057332):0.266581,EKC35576:0.377365):0.049239,((((CapteP127070:0.001594,CapteP81278:0.003498):0.054728,CapteP190589:0.159242):0,CapteP115604:0.185401):0.292429,CapteP120303:0.245552):0.123024):0.042686,(((CapteP121691:0.001066,CapteP229306:0.004555):0.003419,CapteP147277:0.019599):0.314116,EKC36845:0.279443):0.138191):0,((((SPER_0002020801-mRNA-1:0,SPER_0002715601-mRNA-…
23106	((((EKC30452:0.11902,EKC39613:0.281044):0,((((((EKC20793:0.143746,EKC29030:0.363634):0,((EKC31190:0,EKC22803:0.457262):0.251103,EKC41860:0.519012):0.073239):0.031361,(EKC38053:0.196722,EKC40385:0.203892):0.037082):0.034467,EKC29698:0.245608):0.055129,((EKC32402:0.32941,EKC20414:0.391567):0,(EKC26519:0.268437,EKC30454:1.93137):0.249773):0.118957):0.052193,(EKC36432:0.294326,EKC31191:0.638489):0.14…
23132	(((((csin105034mRNA:0.260934,Smp_133420.1.1:0.407193):0.076943,(((EgrG_001126800.1mRNA:0.004782,EmuJ_001126800.1mRNA:0.009984):0.044181,TsM_000083200.1mRNA:0.06231):0.176434,HmN_000683400.1mRNA:0.225399):0.234999):0.195183,(((((EgrG_000922600.1mRNA:0.013936,EmuJ_000922600.1mRNA:0.015265):0.088819,TsM_000047000.1mRNA:0.084305):0.146215,HmN_000332700.1mRNA:0.220014):0.402709,(((SPER_0000202101-mRNA…
23158	((((((HmN_000226400.1mRNA:0,HmN_000226300.1mRNA:0):0,((((TsM_000839100.1mRNA:0,TsM_000839200.1mRNA:0):0,TsM_000940400.1mRNA:0):0,TsM_000940300.1mRNA:0):0,(EmuJ_000323700.1mRNA:0.007384,EgrG_000323700.1mRNA:0.011932):0.085176):0.102007):0.118354,((SPER_0003508701-mRNA-1:0.025627,SPER_0002469501-mRNA-1:0.028229):0.033244,(SPER_0003530701-mRNA-1:0,SPER_0001447501-mRNA-1:0.11689):0.127617):0.171119):…
23184	(((((CapteP214269:0,CapteP208592:0.077302):0.302362,CapteP203759:0.520631):0.105943,CapteP200432:0.04805):0.13134,((((((CapteP205519:0.028304,CapteP188766:0.078068):0.115693,CapteP208435:0.15625):0.015425,CapteP193473:0):0,(CapteP209934:0,CapteP186441:0.049001):0.181799):0.070939,(CapteP203512:0,CapteP216154:0.031743):0.209773):0.025983,CapteP211688:0.083845):0.292394):0.125267,(((((((CapteP19548…
23210	((((EKC42273:0.249723,EKC39353:0.785097):0,((((SPER_0001215401-mRNA-1:0,SPER_0001168701-mRNA-1:0.113903):0.247903,SPER_0001171301-mRNA-1:0.002362):0.686653,(CapteP220763:0,CapteP216713:0):0.783684):0.080238,CapteP182034:1.01637):0.006499):0,(((EKC32731:0.087626,EKC26889:0.123622):0,EKC32730:0.242375):0.89123,SPER_0003159001-mRNA-1:0.41815):0.02903):0.0012405,(((EKC18347:0.24983,EKC31736:0.295688)…
23236	(((((Smp_204750.1.1:0.383264,csin103424mRNA:0.482833):0.30092,((((EgrG_000992700.1mRNA:0.005187,EmuJ_000992700.1mRNA:0.010716):0.062826,TsM_000042500.1mRNA:0.055179):0.130544,HmN_000487100.1mRNA:0.169881):0.097753,(SPER_0003706801-mRNA-1:0,SPER_0002999201-mRNA-1:0.00683):0.732593):0.312884):0.105683,((Smp_024660.1.1:0.426785,csin106344mRNA:0.497494):0.186753,(((EgrG_000805500.1mRNA:0.003803,EmuJ_…
23262	(((((((EgrG_000340500.1mRNA:0.003072,EmuJ_000340500.1mRNA:0.010919):0.025245,TsM_000963700.1mRNA:0.072743):0.034985,((TsM_000780700.1mRNA:0.095795,TsM_000396300.1mRNA:0.312851):0,(EgrG_000340400.1mRNA:0.01119,EmuJ_000340400.1mRNA:0.012461):0.008761):0.152371):0.174027,HmN_000472500.1mRNA:0.235692):0.219074,SPER_0003363401-mRNA-1:0.718061):0,((((Smp_179260.1.1:0.034241,Smp_170840.1.1:0.178302):0.0…
23288	(((((((EmuJ_000305900.1mRNA:0.004507,EgrG_000305900.1mRNA:0.005027):0.028629,TsM_000572200.1mRNA:0.027276):0.05932,HmN_000226900.1mRNA:0.092914):0.070345,((SPER_0002243601-mRNA-1:0.002181,SPER_0002334101-mRNA-1:0.004012):0,(SPER_0002093901-mRNA-1:0,SPER_0003621701-mRNA-1:0.768493):0.193138):0.139172):0.036987,((csin102176mRNA:0.157894,Smp_005790.1.1:0.235216):0.038437,csin110641mRNA:0.223949):0.0…
23314	((((CapteP226537:0.437903,CapteP175240:0.601847):0.076967,EKC39157:0.651704):0.10149,(((SPER_0000778301-mRNA-1:0.635662,SPER_0002621901-mRNA-1:0.694371):0,(((EgrG_000814600.1mRNA:0.004053,EmuJ_000814600.1mRNA:0.015572):0.045144,TsM_000788100.1mRNA:0.048609):0.220727,HmN_000691500.1mRNA:0.181236):0.257622):0.147853,((csin101384mRNA:0.215452,csin102686mRNA:0.217146):0.266238,Smp_016640.1.1:0.378069…
23340	(((((((CapteP211209:0.0114,CapteP204216:0.120632):0.012184,CapteP191076:0.01954):0.005986,CapteP203863:0.022706):0.05146,CapteP204237:0.021851):0.019023,(((((CapteP186756:0.03165,CapteP197265:0.033057):0.006728,(CapteP205618:0,CapteP204238:0):0.05564):0.033868,CapteP190900:0.017595):0.004797,CapteP188650:0.029006):0.003763,CapteP198311:0.117289):0.040869):0.301705,CapteP198688:0.501825):0.0362935…
23366	((((((SPER_0003674801-mRNA-1:0.00497,SPER_0001326701-mRNA-1:0.01213):0.038986,((((SPER_0000702001-mRNA-1:0.018089,SPER_0002177501-mRNA-1:0.03208):0,SPER_0001813201-mRNA-1:0.037533):0.032336,SPER_0001768801-mRNA-1:0.05157):0.047229,SPER_0002343701-mRNA-1:0.059441):0.054329):0.285809,((SPER_0002643601-mRNA-1:0.003,SPER_0001310201-mRNA-1:0.013421):0.001825,((SPER_0002927201-mRNA-1:0.00749,SPER_00018…
23392	(((((csin109481mRNA:0.187293,Smp_197080.1.1:0.316593):0.15719,(((((EgrG_000597700.1mRNA:0.005829,EmuJ_000597700.1mRNA:0.017277):0.045905,TsM_000561800.1mRNA:0.068779):0.113988,HmN_000084600.1mRNA:0.151001):0.092678,((SPER_0002410501-mRNA-1:0.01748,SPER_0002173201-mRNA-1:0.044849):0.042911,SPER_0001126101-mRNA-1:0):0.410871):0.089076,(SPER_0002341101-mRNA-1:0.003578,SPER_0002103601-mRNA-1:0.012429…
23418	((((((SPER_0000321601-mRNA-1:0.011504,SPER_0001057501-mRNA-1:0.199347):0.144334,SPER_0001789101-mRNA-1:0.19869):0.025422,((SPER_0002729801-mRNA-1:0.266509,SPER_0001154801-mRNA-1:0.366546):0.031029,SPER_0001774001-mRNA-1:0.229832):0.041966):0.026387,(SPER_0000670801-mRNA-1:0.15617,SPER_0003235101-mRNA-1:0.366445):0.071664):0.026708,((((((((((SPER_0000940601-mRNA-1:0.071021,SPER_0002963101-mRNA-1:0…
23444	(((csin103735mRNA:0.272073,csin104718mRNA:0.30055):0.048843,(((((((TsM_000645700.1mRNA:0.005397,TsM_000816800.1mRNA:0.010219):0.029183,(EgrG_000476400.1mRNA:0.00684,EmuJ_000476400.1mRNA:0.014226):0.091872):0.304189,SPER_0000565801-mRNA-1:0.409879):0.635435,csin110659mRNA:0.575644):0.193391,csin112920mRNA:0.519938):0.079894,(((((EgrG_000735000.1mRNA:0.005087,EmuJ_000735000.1mRNA:0.007815):0.033183…
23470	((((((((EgrG_001165500.1mRNA:0.007279,EmuJ_001165500.1mRNA:0.013223):0.054211,TsM_000047300.1mRNA:0.068683):0.193975,HmN_000231200.1mRNA:0.263531):0.165559,SPER_0000147001-mRNA-1:0.536857):0.070389,((((EgrG_000796600.1mRNA:0.003714,EmuJ_000796600.1mRNA:0.010383):0.05684,TsM_000493500.1mRNA:0.063356):0.11356,HmN_000431800.1mRNA:0.319536):0.118269,((((SPER_0002121901-mRNA-1:0.006021,SPER_0000303701…
23496	((((((((EKC43191:0.411619,EKC25958:0.449567):0.050613,EKC41682:0.524743):0.083208,(((EKC36708:0,EKC32520:0.074018):0.443692,EKC36922:0.429376):0.09057,(((((EKC25395:0.021013,EKC26714:0.023416):0.022394,EKC40521:0.123069):0.35835,EKC26093:0.271715):0.09095,(EKC17343:0.115602,EKC28327:0.638444):0.276566):0.0395,EKC18738:0.343528):0.115358):0.129701):0.059959,((EKC39846:0.309298,EKC24127:0.482045):0…
23522	(((((((TsM_000662600.1mRNA:0,TsM_000064200.1mRNA:0):0,TsM_000941900.1mRNA:0.926794):0.068657,((SPER_0001417101-mRNA-1:0,SPER_0003602601-mRNA-1:0.029924):0.078133,(SPER_0003691401-mRNA-1:0.035421,SPER_0003244001-mRNA-1:0.125383):0.093752):0.168937):0.115202,(((EmuJ_000601200.1mRNA:0.00311,EgrG_000601200.1mRNA:0.005877):0.021667,TsM_000803600.1mRNA:0.074493):0.11649,HmN_000086600.1mRNA:0.114927):0.…
23548	(((EKC33763:0.190859,CapteP148620:0.22893):0.055585,((((((Smp_067480.3.1:0,Smp_067480.1.1:0):0.0022,Smp_067480.2.1:0):0.30716,Smp_067490.1.1:0.276212):0.072294,csin108945mRNA:0.530884):0.017559,(((((EmuJ_000925800.1mRNA:0,EmuJ_000025200.1mRNA:0.012532):0.007483,EgrG_000925800.1mRNA:0):0.055305,TsM_000414300.1mRNA:0.086662):0.078815,HmN_001029100.1mRNA:0.352489):0.169364,(SPER_0001894301-mRNA-1:0,…
23574	((((((CapteP193928:0.027431,CapteP199042:0.06601):0.060095,((CapteP199037:0,CapteP193924:0.001506):0.072728,CapteP199044:0.010359):0.114082):0.113881,((CapteP193944:0.030413,CapteP193945:0.044251):0.010071,CapteP193943:0.020186):0.157126):0.15284,CapteP193926:0.168936):0.022527,((((CapteP209430:0.078715,CapteP193937:0.108856):0.180981,(CapteP193941:0.0017,CapteP220903:0.264842):0.231342):0.026569…
23600	(((((((EgrG_001008200.1mRNA:0.005495,EmuJ_001008200.1mRNA:0.013137):0.058537,TsM_000681000.1mRNA:0.054649):0.125536,HmN_000161500.1mRNA:0.13192):0.045092,((SPER_0000500201-mRNA-1:0,SPER_0002962501-mRNA-1:0.012354):0.239548,SPER_0001314001-mRNA-1:0.125719):0.079309):0.070277,((Smp_136710.2.1:0,Smp_136710.1.1:0):0.243846,csin109631mRNA:0.13959):0.10889):0.047566,(((((SPER_0002988801-mRNA-1:0,SPER_0…
23626	(((((((((SPER_0001704401-mRNA-1:0.007537,SPER_0002560701-mRNA-1:0.012092):0,SPER_0002190601-mRNA-1:0.517538):0.307559,((EgrG_000339900.1mRNA:0.006106,EmuJ_000339900.1mRNA:0.013583):0.058264,TsM_000422600.1mRNA:0.06049):0.510137):0.249488,csin107588mRNA:0.762061):0.162545,((SPER_0002312601-mRNA-1:0,SPER_0001724501-mRNA-1:0.173142):0.484435,((EgrG_000352800.1mRNA:0.007933,EmuJ_000352800.1mRNA:0.008…
23652	(((((((((csin105765mRNA:0.087351,csin105766mRNA:0.091959):0.095747,(csin112265mRNA:0.067219,csin105764mRNA:0.303675):0.166892):0.232515,((csin103580mRNA:0.211543,csin103581mRNA:0.217389):0.060607,csin107384mRNA:0.227596):0.328543):0.166583,csin105801mRNA:0.762888):0.061818,((csin100091mRNA:0.504319,csin100092mRNA:0.616685):0.210468,(csin106038mRNA:0.164012,csin106039mRNA:0.179264):0.249472):0.268…
23678	((((((((SPER_0002882001-mRNA-1:0.011612,SPER_0000730701-mRNA-1:0.018816):0.351541,SPER_0001989501-mRNA-1:0.05759):0.452509,((SPER_0002792101-mRNA-1:0.044798,SPER_0002099401-mRNA-1:0.093419):0.107099,SPER_0001461701-mRNA-1:0):0.696246):0,(((EmuJ_000225800.1mRNA:0.00134,EgrG_000225800.1mRNA:0.006783):0.066629,TsM_000331200.1mRNA:0.031816):0.105331,HmN_000627500.1mRNA:0.120562):0.061023):0.098605,(c…
23704	((((((TsM_000388400.1mRNA:0.054886,TsM_000479600.1mRNA:0.12469):0.033866,(EmuJ_000635000.1mRNA:0.006415,EgrG_000635000.1mRNA:0.019139):0.071158):0.114136,(HmN_000882000.1mRNA:0,HmN_000883000.1mRNA:0):0.498817):0.289553,(((EgrG_000283300.1mRNA:0.00554,EmuJ_000283300.1mRNA:0.010407):0.037996,TsM_000541700.1mRNA:0.102953):0.10138,HmN_000622100.1mRNA:0.316161):0.576579):0.062769,EKC35314:0.728942):0.…
23730	((((((SPER_0003756601-mRNA-1:0.003581,SPER_0002311901-mRNA-1:0.0092):0.164891,(((SPER_0002311601-mRNA-1:0.023263,SPER_0000213601-mRNA-1:0.035969):0.057835,SPER_0001766201-mRNA-1:0):0.036778,SPER_0002269901-mRNA-1:0):0.19431):0,(((EgrG_000765200.1mRNA:0.005089,EmuJ_000765200.1mRNA:0.006187):0.054654,TsM_001120400.1mRNA:0.050223):0.103195,HmN_000044300.1mRNA:0.285837):0.094703):0.074105,(csin102240…
23756	(((((((SPER_0001026101-mRNA-1:0,SPER_0002212701-mRNA-1:0.011891):0.294333,SPER_0001765001-mRNA-1:0.121578):0.21771,SPER_0003390701-mRNA-1:0.11229):0.108057,SPER_0002473101-mRNA-1:0.04655):0.148617,SPER_0000731801-mRNA-1:0.098769):0.001548,SPER_0002552501-mRNA-1:0.243961):0.028536,((((SPER_0001799201-mRNA-1:0.071379,SPER_0003857801-mRNA-1:0.118676):0.020194,SPER_0000352101-mRNA-1:0.139187):0.03600…
23782	((((CapteP106046:0.015814,CapteP213183:0.281436):0.004312,(CapteP68910:0,CapteP120632:0.238701):0.009567):0.000041,((CapteP116010:0,CapteP77903:0.002196):0,CapteP116447:0):0.005606):0.140022,((((((CapteP64769:0.009171,CapteP66202:0.021167):0.004065,CapteP81121:0.002838):0,CapteP196690:0.005501):0,(((CapteP186251:0.018359,CapteP134728:0.08216):0.005538,CapteP193823:0.005189):0,CapteP123195:0.00154…
23808	(((((SPER_0000490201-mRNA-1:0,SPER_0002338201-mRNA-1:0.018138):0,(SPER_0001152501-mRNA-1:0.074473,SPER_0001441801-mRNA-1:0.18138):0.531289):0.160207,(((((EgrG_001034200.1mRNA:0,EmuJ_001034200.1mRNA:0.022334):0.054013,TsM_000025300.1mRNA:0.066607):0.094933,HmN_000164200.1mRNA:0.2226):0.235039,((SPER_0003389401-mRNA-1:0.013952,SPER_0001457001-mRNA-1:0.033462):0.040323,SPER_0002878701-mRNA-1:0.06841…
23834	((((SPER_0002393001-mRNA-1:0,TsM_000976800.1mRNA:4.00867):0.086895,csin112535mRNA:100000):0.077859,(((csin107159mRNA:0.165739,Smp_159790.1.1:0.331988):0.103979,(((EgrG_000626900.1mRNA:0,EmuJ_000626900.1mRNA:0.00375):0.196174,(SPER_0001200101-mRNA-1:0.009556,SPER_0001176501-mRNA-1:0.049882):0.317959):0.121131,SPER_0003577101-mRNA-1:100000):0.443804):0.093511,(((((EgrG_000518900.1mRNA:0.003005,EmuJ…
23860	((((((((CapteP190675:0.031199,CapteP194585:0.050546):0.03824,CapteP190674:0.020692):0.029419,CapteP190676:0.047764):0.171029,CapteP190162:0.215229):0.130048,(CapteP203673:0.123746,CapteP191014:0.527822):0.175746):0.248351,CapteP192433:0.365835):0.102741,((((((((CapteP195988:0.000895,CapteP195566:0.001728):0.035151,CapteP204089:0.027659):0.030084,CapteP187990:0.158937):0.252039,CapteP218290:0.2134…
23886	(((((csin111151mRNA:0.379325,Smp_198240.1.1:0.60001):0.1625,(((TsM_000944200.1mRNA:0,TsM_000665000.1mRNA:0):0,(EgrG_000888900.1mRNA:0.00946,EmuJ_000888900.1mRNA:0.012597):0.069833):0.129501,HmN_000389300.1mRNA:0.253315):0.529621):0.304802,((Smp_159450.1.1:0.477191,csin101586mRNA:0.487764):0.281485,(((EgrG_000447700.1mRNA:0.006215,EmuJ_000447700.1mRNA:0.015366):0.052981,TsM_000464700.1mRNA:0.06169…
23911	(((((((EgrG_000200300.1mRNA:0.0026,EmuJ_000200300.1mRNA:0.01736):0.02263,TsM_000699200.1mRNA:0.045701):0.125039,HmN_000781700.1mRNA:0.099211):0.066951,SPER_0003508501-mRNA-1:0.334723):0.03661,((Smp_010230.1.1:0.147296,Smp_063640.1.1:0.251898):0.098514,csin107138mRNA:0.121427):0.106596):0.068236,((((Smp_094480.1.1:0.224962,csin102008mRNA:0.274972):0.124568,((((EgrG_000612000.1mRNA:0.003465,EmuJ_00…
23936	((((((((CapteP167303:0.007144,CapteP186835:0.100645):0.397281,CapteP142040:0.219173):0.107519,CapteP198178:0.689201):0.276862,(CapteP205384:0.050305,CapteP73779:0.082093):0.431813):0.099825,(CapteP144496:0.002141,CapteP227542:0.014417):0.583874):0.055572,(CapteP210005:0.215144,CapteP180718:0.290982):0.29773):0.11991,EKC36379:0.704727):0.032221,((Smp_194010.1.1:0.416569,csin103161mRNA:0.419553):0.…
23961	((((((CapteP75596:0.086042,CapteP99091:0.100891):0.058137,CapteP101695:0.233136):0.071649,CapteP145523:0.174338):0.406478,(CapteP135020:0.003734,CapteP144760:0.00704):0.454162):0.142349,(CapteP200121:0.074221,CapteP215776:0.155357):0.298807):0.0078395,(((((((CapteP124454:0,CapteP211772:0.28154):0.106184,CapteP75607:0.079615):0.127726,((CapteP131406:0.002725,CapteP65307:0.010351):0.114261,CapteP12…
23986	(((((((((csin112029mRNA:0.006194,csin103574mRNA:0.01622):0.004002,csin103977mRNA:0.021911):0.008622,((csin108017mRNA:0.017089,csin106022mRNA:0.459939):0.041256,(csin102622mRNA:0.158741,csin107468mRNA:0.330884):0.045385):0.028972):0,csin113264mRNA:0.045467):0,(((csin100347mRNA:0.003091,csin110144mRNA:0.082232):0.005581,csin110235mRNA:0.052993):0.039546,((csin107028mRNA:0.353437,csin105053mRNA:0.78…
24011	((((((((((((SPER_0002317301-mRNA-1:0.027246,SPER_0001225301-mRNA-1:0.042356):0.015175,SPER_0002409301-mRNA-1:0.096425):0.013095,SPER_0001752001-mRNA-1:0.054438):0.007118,SPER_0001109201-mRNA-1:0.05889):0.022082,SPER_0002126401-mRNA-1:0.125727):0.016238,(SPER_0003912101-mRNA-1:0.032059,SPER_0000041301-mRNA-1:0.052185):0.085705):0.011561,SPER_0000123001-mRNA-1:0.138091):0.005108,(((((SPER_000188190…
24036	(((((Smp_041820.1.1:0,Smp_102650.1.1:0):0,csin101213mRNA:0.127905):0.09337,(((SPER_0002953201-mRNA-1:0.012621,SPER_0000748401-mRNA-1:0.015911):0.044666,(((SPER_0000788201-mRNA-1:0,SPER_0002571101-mRNA-1:0.016912):0.00418,SPER_0001211401-mRNA-1:0):0.025061,(SPER_0002658801-mRNA-1:0,SPER_0002742201-mRNA-1:0.133526):0.156086):0.05063):0.055288,(((EgrG_000782300.1mRNA:0.002043,EmuJ_000782300.1mRNA:0.…
24061	((((EKC38410:0.002314,EKC22605:0.005298):0.472733,CapteP140198:0.392455):0.077185,((EKC38107:0.386965,CapteP160399:0.397928):0.11795,((CapteP138366:0.354913,EKC33182:0.594098):0.144933,((EKC29302:0.376683,EKC23680:0.450942):0.070548,(EKC33367:0.308487,EKC32492:0.408592):0.131272):0.219486):0.214717):0.093823):0.13613,((((((TsM_000970300.1mRNA:0,TsM_000970400.1mRNA:0):0,(EgrG_000501400.1mRNA:0.004…
24086	((((((((((CapteP131184:0.046835,CapteP131177:0.077835):0.441552,CapteP176039:0.498916):0.098454,((EKC32901:0.186746,EKC32898:0.239179):0.086428,EKC32900:0.266872):0.158532):0.00395,((((EKC36463:0.008709,EKC39197:0.044842):0.185975,(EKC21377:0.014701,EKC21379:0.053504):0.204319):0.109973,CapteP199257:0.358282):0.068226,EKC36180:0.361331):0.086157):0.049773,((CapteP173174:0.402289,CapteP213563:0.40…
24111	((((((SPER_0003766901-mRNA-1:0,SPER_0003502601-mRNA-1:0.012004):1.21952,SPER_0000339501-mRNA-1:1.90989):0.164598,SPER_0000939401-mRNA-1:0.948466):0,(((((EgrG_000750900.1mRNA:0.003721,EmuJ_000750900.1mRNA:0.006974):0.023444,TsM_000222100.1mRNA:0.072788):0.188881,HmN_000110300.1mRNA:0.480506):0.133428,SPER_0000219101-mRNA-1:0.452524):0.0636,(csin106745mRNA:0.221002,Smp_160700.1.1:0.236811):0.19343)…
24136	(((CapteP47873:0.311825,CapteP28574:0.313035):0.041093,((((CapteP66728:0.261283,CapteP144842:0.388559):0.095532,CapteP130099:0.326882):0.075365,CapteP144817:0.300727):0.049723,CapteP4177:0.346328):0.04316):0.0084105,(((((CapteP116692:0.283366,CapteP144801:0.358656):0.030862,CapteP144867:0.272143):0.037319,CapteP144830:0.464275):0.011216,((((((CapteP69635:0.160389,CapteP123042:0.349982):0.06936,Ca…
24161	(((((((csin107342mRNA:0.032287,csin113117mRNA:0.048681):0.000418,(((((((csin105147mRNA:0.001755,csin106866mRNA:0.008803):0,csin104067mRNA:0.028971):0.003866,((csin104565mRNA:0.018593,csin106510mRNA:0.02528):0.002162,((csin101152mRNA:0.043137,csin110830mRNA:0.108433):0.009276,(((csin106229mRNA:0.018691,csin113284mRNA:0.044854):0.07612,csin107226mRNA:0.037899):0.002903,csin109996mRNA:0.059886):0.01…
24186	(((CapteP212406:0.054128,CapteP212407:0.10395):1.38132,EKC43231:0.27865):0,(((((EKC43233:0.094742,EKC43236:0.098886):0.30346,EKC25165:0.697351):0.070997,((EKC26344:0.071495,EKC26342:0.131234):0.036745,EKC26341:0.109187):0.375323):0,(((EKC37311:0.343113,CapteP186432:0.955664):0,((CapteP205792:0.099053,CapteP186431:0.242457):0.814735,EKC26340:0.318875):0):0.022131,(((EKC37184:0.295272,EKC27965:0.57…
24211	(((((((CapteP200532:0,CapteP207101:0):0.058853,CapteP189161:0.075721):0,((CapteP190799:0.039389,CapteP190798:0.070868):0.065259,(CapteP201698:0,CapteP190789:0.007045):0.155609):0.011718):0.33351,CapteP204203:0.76432):0.089239,(((((CapteP192879:0.113525,CapteP188332:0.218662):0.033429,CapteP204672:0.034745):0.004575,(((CapteP188033:0.004959,CapteP196519:0.01209):0.002636,(CapteP196148:0.016496,Cap…
24236	((((((CapteP78883:0.149413,CapteP204236:0.262649):0.077486,CapteP134296:0.191517):0.017034,(((((((CapteP78886:0,CapteP79752:0):0.009147,CapteP88380:0.013661):0.009335,(CapteP78891:0.009128,CapteP70399:0.013895):0.013721):0,CapteP70253:0.018433):0.009814,(((CapteP80210:0.004534,CapteP78897:0.01844):0.00461,CapteP88144:0.037767):0.005158,CapteP78894:0.013158):0.014036):0.017889,CapteP79778:0):0.148…
24261	(((((CapteP193976:0.086075,CapteP197505:0.131504):0.566667,(CapteP204755:0,CapteP204754:0.0284):0.78194):0.189217,(((CapteP188668:0.011373,CapteP189114:0.018354):0.675877,(CapteP193818:0.003687,CapteP213172:0.003831):0.78366):0.095002,(((((CapteP199451:0.016066,CapteP199449:0.023131):0.019726,CapteP199450:0.046791):0.039446,CapteP190837:0.063372):0.373262,(((CapteP207591:0.015518,CapteP210107:0.0…
24286	(((CapteP153574:0.383503,EKC29079:0.458413):0.122318,(CapteP214081:0.489209,CapteP24117:0.689917):0.262841):0.040269,((((((EgrG_000592400.1mRNA:0.005398,EmuJ_000592400.1mRNA:0.009932):0.042046,TsM_001073200.1mRNA:0.056344):0.183207,HmN_000241900.1mRNA:0.219424):0.064963,(SPER_0000123901-mRNA-1:0,SPER_0002244501-mRNA-1:0):0.201631):0.060529,(((((Smp_166500.2.1:0,Smp_166500.1.1:0.020569):0.009062,S…
24311	(((((((EgrG_000572300.1mRNA:0.003553,EmuJ_000572300.1mRNA:0.006864):0.060794,TsM_000971300.1mRNA:0.021114):0.106215,HmN_000586900.1mRNA:0.207837):0.049027,SPER_0000427101-mRNA-1:0.278916):0.182915,csin109256mRNA:0.4253):0,((((csin109257mRNA:0.186197,csin100775mRNA:0.221365):0.070763,(Smp_208060.1.1:0.000508,Smp_175360.1.1:0.078425):0.289649):0.026655,((Smp_128460.1.1:0,Smp_128470.1.1:0):0,(Smp_15…
24336	(((SPER_0002764601-mRNA-1:1.1551,csin102427mRNA:3.35938):1.46947,CapteP174571:0.449643):0,(((((SPER_0000285801-mRNA-1:0,SPER_0000693301-mRNA-1:0.053314):0.165199,SPER_0002110601-mRNA-1:0.453831):0.063603,(((((((SPER_0002471301-mRNA-1:0,SPER_0003936201-mRNA-1:0):0,SPER_0003400301-mRNA-1:0.750154):0,SPER_0000200801-mRNA-1:0.345668):0.462346,SPER_0001941001-mRNA-1:0):0,TsM_000652700.1mRNA:0.573591):…
24361	((((((CapteP218565:0.065034,CapteP228756:0.148231):0.077072,CapteP218649:0.0085):0.005402,CapteP210862:0.094668):0.001296,((((((((((CapteP201667:0.009176,CapteP195264:0.023288):0.009747,((CapteP190048:0.060537,CapteP194146:0.379885):0.003871,CapteP188023:0.032975):0.047258):0.076588,CapteP198564:0.170109):0.032588,(CapteP224418:0,CapteP192799:0.006495):0.072792):0.014229,CapteP198814:0.070121):0.…
24386	(((SPER_0001424301-mRNA-1:1.20297,EKC35495:3.59469):0,((EKC35496:0.452401,CapteP221935:0.582257):0.435626,(((((EgrG_000347500.1mRNA:0.001425,EmuJ_000347500.1mRNA:0.012596):0.052123,TsM_000142300.1mRNA:0.05924):0.099877,HmN_000326000.1mRNA:0.199273):0.119586,(SPER_0002152301-mRNA-1:0,SPER_0003831701-mRNA-1:0.03522):0.516377):0.142179,(csin105525mRNA:0.233629,Smp_127740.1.1:0.451855):0.26313):0.485…
24411	(((((((CapteP206375:0.16496,CapteP202218:0.366817):0.061778,CapteP197374:0.38479):0.079845,CapteP199938:0.827412):0,((((CapteP202237:0.053259,CapteP217149:0.116081):0.017447,CapteP217148:0.07177):0.01576,(CapteP207295:0.079684,CapteP203050:0.227591):0.018268):0.069134,CapteP188317:0.16114):0.070931):0.04543,CapteP204793:0.446615):0.050385,CapteP201760:0.925538):0.0263625,(((((CapteP202596:0.01391…
24436	(((((((EKC42724:0.285085,EKC38639:0.285675):0.270492,EKC30713:0.748748):0.056841,(((((EKC36405:0.059013,EKC23095:0.163093):0.145298,EKC30392:0.12162):0.054968,EKC22067:0.178577):0.053438,EKC32489:0.523581):0.090206,(EKC29003:0.470464,EKC40820:0.776321):0.091416):0.077923):0.040664,(EKC41832:0.010517,EKC27363:0.03562):0.726906):0.050721,((((EKC17489:0.228247,EKC37904:0.31366):0.060734,EKC40465:0.1…
24461	((((((EmuJ_000716400.1mRNA:0,EgrG_000716400.1mRNA:0.025834):0.143385,HmN_000540800.1mRNA:0.174722):0.049497,((SPER_0000270101-mRNA-1:0.00277,SPER_0002897101-mRNA-1:0.02458):0.031719,SPER_0001721101-mRNA-1:0.091285):0.617369):0.0349,(csin101494mRNA:0.112817,Smp_000100.1.1:0.268797):0.192572):0.072797,((((((((SPER_0002602801-mRNA-1:0,SPER_0001452501-mRNA-1:0.082771):1.51252,SPER_0000509301-mRNA-1:1…
24486	((((((((((CapteP186374:0.043286,CapteP219195:0.054859):0.014768,CapteP186384:0.080034):0.020341,(CapteP186376:0.032879,CapteP195618:0.171372):0.060541):0.0164,(CapteP193260:0.005542,CapteP211743:0.00621):0.177231):0.023284,CapteP188939:0.115911):0.078089,((CapteP198856:0.046454,CapteP192022:0.047598):0.01376,(CapteP207729:0.001213,CapteP209658:0.003422):0.058702):0.11443):0.061532,((CapteP192020:…
24511	((((HmN_000971000.1mRNA:0,HmN_000918000.1mRNA:0):0.06107,(((HmN_000971600.1mRNA:0,HmN_000972200.1mRNA:0):0.092909,HmN_000180700.1mRNA:0.091074):0.069911,((((HmN_000838000.1mRNA:0.074112,HmN_000361900.1mRNA:0.11149):0.004457,HmN_000351200.1mRNA:0.054981):0.015569,(HmN_000971800.1mRNA:0,HmN_000971900.1mRNA:0):0.098266):0.006906,((((((HmN_000360700.1mRNA:0,HmN_000360900.1mRNA:0.001145):0,HmN_0008371…
24536	((((((((EgrG_000975700.1mRNA:0.007207,EmuJ_000975700.1mRNA:0.010416):0.051825,TsM_000691100.1mRNA:0.070179):0.128869,HmN_000483800.1mRNA:0.358035):0.127829,SPER_0003844001-mRNA-1:0.391745):0.089916,((Smp_079860.2.1:0,Smp_079860.1.1:0.002488):0.436791,csin107464mRNA:0.245376):0.263298):0.271341,((((EgrG_000296000.1mRNA:0.006218,EmuJ_000296000.1mRNA:0.019003):0.027723,TsM_000789800.1mRNA:0.169516):…
24561	(((((((EgrG_000981300.1mRNA:0.003033,EmuJ_000981300.1mRNA:0.005928):0.021038,TsM_000256600.1mRNA:0.055732):0.144052,((SPER_0001649901-mRNA-1:0,SPER_0003946201-mRNA-1:0.187916):0,(SPER_0002861701-mRNA-1:0.152132,SPER_0001503701-mRNA-1:0.208884):0):0.200457):0.093924,csin107023mRNA:0.492942):0,((((SPER_0001251601-mRNA-1:0,SPER_0001893801-mRNA-1:1.10784):0.333527,SPER_0001431201-mRNA-1:1.03443):0,Hm…
24586	((((((CapteP208757:0.10866,CapteP218558:0.13432):0.037163,(CapteP199516:0.083436,CapteP199958:0.154801):0.075692):0.037071,(CapteP199624:0.012981,CapteP94633:0.022247):0.102932):0.102661,(((((CapteP210750:0.001169,CapteP190667:0.04263):0.024966,CapteP190665:0.052407):0.010999,(CapteP208643:0.011196,CapteP208641:0.02004):0.02396):0.025362,(CapteP202435:0.040245,CapteP48467:0.054894):0.046037):0.04…
24611	(((((Smp_145920.1.1:0,Smp_145910.1.1:0.186228):0.262082,csin100209mRNA:0.442966):0.069262,(((((csin107326mRNA:0.188855,csin107325mRNA:0.257758):0.15101,csin105618mRNA:0.589009):0.157174,csin106424mRNA:0.341386):0,(csin102091mRNA:0.142315,csin102090mRNA:0.221882):0.470047):0.032626,((Smp_147690.1.1:0.314382,Smp_147700.1.1:0.462123):0.071951,Smp_129700.1.1:0.24376):0.256456):0.18604):0.082884,((((E…
24636	(((((((EgrG_001107950.1mRNA:0,EmuJ_001107950.1mRNA:0.012426):0.033003,TsM_000003800.1mRNA:0.083649):0.152824,HmN_000523400.1mRNA:0.198605):0.095044,SPER_0002528501-mRNA-1:0.240146):0.034418,(((((EgrG_001107700.1mRNA:0,EmuJ_001107700.1mRNA:0.012171):0,(TsM_000524600.1mRNA:0.064665,TsM_000245600.1mRNA:0.116439):0.337873):0.043891,HmN_000523200.1mRNA:0.357708):0,((SPER_0001603001-mRNA-1:0,SPER_00008…
24661	((((((SPER_0003076701-mRNA-1:0.011376,SPER_0000149701-mRNA-1:0.021356):0.023907,SPER_0000180901-mRNA-1:0.038278):0.073162,SPER_0001479101-mRNA-1:0.310166):0.715783,Smp_114910.1.1:0.394741):0,((((csin104229mRNA:0.100892,csin112268mRNA:0.189178):0.282495,Smp_171960.1.1:0.370936):0.093734,(((SPER_0001515001-mRNA-1:0.053529,SPER_0002409801-mRNA-1:0.074962):0.082074,SPER_0001537501-mRNA-1:0.128283):0.…
24686	(((((((EgrG_000518100.1mRNA:0.005483,EmuJ_000518100.1mRNA:0.013668):0.050603,TsM_001167800.1mRNA:0.051017):0.102212,HmN_000059100.1mRNA:0.260343):0.048647,SPER_0002212001-mRNA-1:0.698027):0,(csin105175mRNA:0.18506,Smp_162140.1.1:0.228468):0.158945):0,(((((EgrG_001175700.1mRNA:0,EmuJ_001175700.1mRNA:0.060066):0.082788,TsM_000886800.1mRNA:0.10924):0.240236,HmN_000957500.1mRNA:0.365766):0.92039,csin…
24711	((((csin102235mRNA:0.160065,Smp_065290.1.1:0.236947):0.060825,(((EgrG_000809000.1mRNA:0.008541,EmuJ_000809000.1mRNA:0.014756):0.031579,TsM_000301400.1mRNA:0.092076):0.108903,(((HmN_000243250.1mRNA:0.010455,HmN_000245600.1mRNA:0.210214):0.411226,HmN_000418800.1mRNA:0.226803):0.067495,HmN_000739600.1mRNA:0.078406):0.74992):0.195204):0.127906,((((((EmuJ_000826600.1mRNA:0.005217,EgrG_000826600.1mRNA:…
24736	(((EKC19233:0.401714,CapteP166935:0.405488):0.088239,(((((EgrG_000085700.1mRNA:0.009027,EmuJ_000085700.1mRNA:0.011993):0.062113,TsM_000077500.1mRNA:0.048132):0.225276,HmN_000595200.1mRNA:0.120745):0.132964,SPER_0003276001-mRNA-1:1.09105):0.085579,csin108189mRNA:0.904038):0.689981):0.0371935,((CapteP176783:0.266651,EKC26005:0.41161):0.155087,(((csin105102mRNA:0.355855,Smp_174350.1.1:0.369127):0.27…
24761	(((((((SPER_0001856601-mRNA-1:0,SPER_0003210301-mRNA-1:0):0,SPER_0003522901-mRNA-1:0.019338):0.279768,(SPER_0003476401-mRNA-1:0.008449,SPER_0000282301-mRNA-1:0.012581):1.57224):1.22374,((SPER_0000246101-mRNA-1:0.690059,SPER_0003691501-mRNA-1:100000):0.868905,SPER_0002437501-mRNA-1:100000):1.25693):0,csin104900mRNA:1.09434):0.09085,(((((EmuJ_001141700.1mRNA:0.013034,EgrG_001141700.1mRNA:0.018602):…
24786	(((((((csin103947mRNA:0.10793,csin104765mRNA:0.244394):0.007813,(csin100751mRNA:0.152842,csin110364mRNA:0.1643):0.044589):0.020415,csin105469mRNA:0.216675):0.015325,csin104691mRNA:1.21526):0.016988,csin101738mRNA:0.087364):0.015356,((((csin100752mRNA:0.346833,csin109358mRNA:0.382205):0.123846,csin103954mRNA:0.290088):0.096593,csin100009mRNA:0.026714):0,(((((((csin103278mRNA:0.023187,csin105024mRN…
24811	(((CapteP63522:0.41586,EKC32107:1.20474):0,(((EKC35781:0.277819,EKC34106:0.335031):0.501828,CapteP160421:0.519368):0.3771,CapteP24667:0.643712):0.21391):0,((((Smp_126010.1.1:0,Smp_007070.1.1:0):0,csin101229mRNA:0.36817):0.157137,((((TsM_000510400.1mRNA:0,TsM_000511300.1mRNA:0):0,(EgrG_000334700.1mRNA:0.010246,EmuJ_000334700.1mRNA:0.017009):0.044179):0.194323,HmN_000699100.1mRNA:0.242775):0.150426…
24836	(((((((CapteP22612:0,CapteP141798:0.001149):0.814774,CapteP147683:0.362011):0.018621,(EKC33441:1.53507,EKC21985:2.29746):0.834341):0,((((CapteP25108:0.001358,CapteP107319:0.034355):0.006196,CapteP72291:0.00411):0.013913,CapteP107241:0.292848):0.518723,(EKC25151:1.4536,EKC37712:1.64474):0.864577):0.017867):0,(((((CapteP47265:0,CapteP205027:0.001532):0.618597,EKC21258:2.62034):0,CapteP99819:0.58075…
24861	((((CapteP216931:0.416846,CapteP195268:0.741415):0.170683,CapteP104074:0.325689):0.05271,CapteP198335:0.230574):0.041835,((((((CapteP227762:0.204419,CapteP144130:0.27401):0.049729,CapteP200131:0.502261):0.066474,((CapteP103991:0,CapteP125483:0.043883):0.005508,(CapteP144198:0.019071,CapteP116238:0.039017):0.010449):0.392735):0.09027,((((((CapteP86225:0.047705,CapteP79334:0.060633):0.029182,CapteP…
24886	((((csin101714mRNA:0.161159,Smp_131690.1.1:0.39437):0.033047,((((EgrG_000826200.1mRNA:0.004885,EmuJ_000826200.1mRNA:0.011938):0.054144,TsM_000849700.1mRNA:0.047982):0.117915,HmN_000401100.1mRNA:0.13792):0.079988,SPER_0003866201-mRNA-1:0.356676):0.103342):0.060891,(((((((EgrG_000959300.1mRNA:0.006459,EmuJ_000959300.1mRNA:0.016755):0.084867,(TsM_000896400.1mRNA:0,TsM_000972600.1mRNA:0):0.100011):0.…
24911	((((((((((CapteP195961:0.017032,CapteP196589:0.03524):0.011296,CapteP206595:0.020353):0.045125,CapteP192992:0.103628):0.041356,(((CapteP216149:0.010577,CapteP202748:0.037337):0.031384,CapteP209526:0.03557):0.005522,CapteP214594:0.039292):0.099044):0.043287,CapteP201658:0.14556):0.163244,(CapteP195712:0.070233,CapteP215897:0.077274):0.201473):0.16566,(CapteP224997:0.136251,CapteP206624:0.190253):0…
24936	(((((EgrG_000710400.1mRNA:0.033596,EmuJ_000710400.1mRNA:0.051329):0.015395,EgrG_002001600.1mRNA:0.096912):0.418336,TsM_001171300.1mRNA:0.470057):0.055213,((TsM_001069200.1mRNA:0.488988,TsM_000383800.1mRNA:0.501373):0.083938,(((EmuJ_000940300.1mRNA:0,EmuJ_000940200.1mRNA:0.054994):0.017105,EgrG_000940300.1mRNA:0.031818):0.34894,(((EgrG_000948400.2mRNA:0,EgrG_000948400.1mRNA:0):0.031263,((EmuJ_0009…
24961	(((((Smp_137920.1.1:0.344893,csin104559mRNA:0.42561):0.137743,csin108715mRNA:0.2216):0.193046,(((SPER_0003037501-mRNA-1:0,SPER_0003217201-mRNA-1:0):0.199437,SPER_0001564701-mRNA-1:0.333757):0.033257,((TsM_000694900.1mRNA:0.024021,EmuJ_000715100.1mRNA:0.277788):0.082752,HmN_000541600.1mRNA:0.254691):0.161464):0.342693):0.097767,(((((SPER_0002415701-mRNA-1:0.005817,SPER_0002720501-mRNA-1:0.009914):…
24986	(((((((SPER_0001894501-mRNA-1:0.031424,SPER_0001866801-mRNA-1:0.083142):0.007182,((((SPER_0001836601-mRNA-1:0.054993,SPER_0002490401-mRNA-1:0.10754):0.006248,SPER_0003523601-mRNA-1:0.046249):0.007414,SPER_0001272901-mRNA-1:0.045454):0,SPER_0003211901-mRNA-1:0.088925):0.021308):0.023571,SPER_0003979101-mRNA-1:0.089075):0.019001,((SPER_0003891501-mRNA-1:0,SPER_0000455301-mRNA-1:0.011745):0.100574,(…
25011	((((EKC29038:0.265063,CapteP29885:0.277383):0.157703,CapteP29553:0.294325):0,Smp_142440.1.1:0.99035):0,((((EKC41288:0.100607,CapteP171492:0.274114):0.234305,CapteP226745:0.445679):0.118211,(CapteP147353:0.114607,EKC19775:0.227256):0.134364):0.03116,(((((EKC28959:0.205444,CapteP174285:0.257898):0.149401,(CapteP225092:0.167623,EKC38944:0.198868):0.290936):0.039906,(CapteP70989:0.174163,EKC31172:0.2…
25036	((((((SPER_0003881901-mRNA-1:0.001983,SPER_0003407301-mRNA-1:0.011817):0.009887,SPER_0003947201-mRNA-1:0.023675):0.365203,((EmuJ_000821700.1mRNA:0.002989,EgrG_000821700.1mRNA:0.014668):0.033699,TsM_000180700.1mRNA:0.110064):0.393153):0.016477,((csin108204mRNA:0.182925,Smp_171130.1.1:0.284775):0.131273,(SPER_0003325001-mRNA-1:0,SPER_0003941601-mRNA-1:0.0165):0.957513):0.122828):0.15407,((((EmuJ_00…
25061	((((((((CapteP44392:0,CapteP80743:0.004825):0.253047,EKC30478:0.515942):0,CapteP166290:0.340205):0.012108,((CapteP219434:0.372517,CapteP122722:0.39139):0.014186,CapteP82891:0.410919):0.041194):0.003692,(CapteP219852:0.360113,CapteP180162:0.441644):0.028701):0.025515,(((CapteP62737:0.437056,EKC38426:0.489893):0,EKC28154:0.2961):0.008796,((EKC26233:0.386461,CapteP178708:0.578444):0,EKC28153:0.33899…
25086	(((((EgrG_001174300.1mRNA:0.002102,EmuJ_001174300.1mRNA:0.010681):0.111703,TsM_000461300.1mRNA:0.067957):0.24724,(csin111811mRNA:0.232422,Smp_046810.1.1:0.281468):0.352626):0.149239,(csin102377mRNA:0.459181,Smp_152200.1.1:0.471147):0.847771):0,(((((EKC31409:0.322569,EKC30706:0.361275):0.074521,(EKC31410:0.013235,EKC31411:0.035453):0.253353):0.106474,(EKC35401:0.007873,EKC34441:0.013592):0.488778)…
25111	(((((((SPER_0003148001-mRNA-1:0.001821,SPER_0000503201-mRNA-1:0.030635):0.44584,SPER_0003495401-mRNA-1:0.000696):0.07989,(SPER_0000541101-mRNA-1:0,SPER_0000552901-mRNA-1:0.023529):2.49661):0,(((EgrG_000927500.1mRNA:0.002593,EmuJ_000927500.1mRNA:0.010552):0.044484,TsM_000574600.1mRNA:0.053472):0.067851,HmN_000767500.1mRNA:0.360773):0.087018):0.088628,((Smp_162310.1.1:0,Smp_162310.2.1:0.009371):0.2…
25136	((((csin111735mRNA:0.223956,Smp_158610.2.1:0.332206):0.218187,((SPER_0001345701-mRNA-1:0,SPER_0001998201-mRNA-1:0.003544):0.002044,SPER_0002963801-mRNA-1:0.228176):0.21989):0.049563,(((((TsM_000310100.1mRNA:0.188125,EgrG_000090900.1mRNA:0.352055):0,(((EmuJ_000091200.1mRNA:0,EmuJ_000090900.1mRNA:0):0.011138,EgrG_000091200.1mRNA:0.015652):0,TsM_000069300.1mRNA:0.101155):0.008118):0.337022,HmN_00025…
25161	((((((EmuJ_001025800.1mRNA:0.016851,EgrG_001025800.1mRNA:0.022872):0.052233,TsM_000820100.1mRNA:0.097671):0.137485,HmN_000073800.1mRNA:0.347446):0.603748,csin105508mRNA:0.847242):0,(((((EgrG_000818000.1mRNA:0.008606,EmuJ_000818000.1mRNA:0.00872):0.064465,TsM_000642100.1mRNA:0.068342):0.250182,(HmN_000855800.1mRNA:0,HmN_000857900.1mRNA:0):0.334537):0.431461,(csin101755mRNA:0.384921,Smp_144680.1.1:…
25186	(((((Smp_014780.1.1:0,Smp_014780.2.1:0):0.306401,csin106497mRNA:0.278916):0.103814,(((SPER_0000069001-mRNA-1:0,SPER_0000661501-mRNA-1:0.712243):0.155874,(SPER_0000831701-mRNA-1:0.080667,SPER_0000866201-mRNA-1:0.091967):0.218172):0,(((EgrG_000856100.1mRNA:0.002155,EmuJ_000856100.1mRNA:0.009266):0.029662,TsM_000732400.1mRNA:0.059135):0.126116,(HmN_000546300.1mRNA:0,HmN_001027200.1mRNA:0.020041):0.1…
25211	((((csin101182mRNA:0.171425,Smp_127030.1.1:0.377581):0.169673,(((EgrG_000839500.1mRNA:0.006074,EmuJ_000839500.1mRNA:0.016214):0.056437,TsM_000199100.1mRNA:0.046052):0.212839,HmN_000557200.1mRNA:0.18631):0.203186):0.108004,((((Smp_153930.1.1:0.358635,Smp_135530.1.1:0.465745):0.058272,csin104496mRNA:0.490909):0.102653,(((csin108350mRNA:0.598604,csin108349mRNA:0.702654):0.104138,(csin103000mRNA:0.54…
25236	((((CapteP199003:0.271257,EKC38948:0.306909):0.341688,CapteP108125:0.529795):0.114821,((((((CapteP145398:0.001221,CapteP145396:0.007869):0.067547,CapteP211129:0.022836):0.115128,CapteP127317:0.170106):0.203844,CapteP78863:0.500384):0.122958,CapteP120361:0.441283):0.123793,(EKC27811:0.278729,EKC27812:0.3635):0.234894):0.277427):0.141831,((((CapteP45911:0.277862,CapteP122114:0.357857):0.071528,((((…
25261	(((((((((EgrG_000763900.1mRNA:0.006176,EmuJ_000763900.1mRNA:0.021774):0.066708,TsM_000791500.1mRNA:0.08285):0.162,HmN_000456700.1mRNA:0.243552):0.071198,HmN_000702300.1mRNA:0.634529):0.081308,SPER_0001743801-mRNA-1:0.432826):0.052381,SPER_0000543001-mRNA-1:0.299914):0.053293,((((EgrG_000775800.1mRNA:0.005648,EmuJ_000775800.1mRNA:0.013987):0.061957,TsM_000107000.1mRNA:0.088966):0.224163,HmN_000035…
25286	((((((((EgrG_000193000.1mRNA:0.000235,EmuJ_000193000.1mRNA:0.012365):0.059364,TsM_000920700.1mRNA:0.04906):0.149853,HmN_000309300.1mRNA:0.406134):0.326626,SPER_0002392001-mRNA-1:0.610848):0,((Smp_049730.2.1:0,Smp_049730.1.1:0):0.324057,csin102243mRNA:0.252874):0.062005):0.01807,((SPER_0000116101-mRNA-1:0,SPER_0001851701-mRNA-1:0):0,Smp_188270.1.1:4.24003):0.326441):0.099807,((((((EgrG_000381900.1…
25311	((((((((EgrG_000987300.1mRNA:0.002772,EmuJ_000987300.1mRNA:0.01811):0.029184,TsM_000774400.1mRNA:0.086013):0.112822,HmN_000908700.1mRNA:0.199487):0.354062,SPER_0003333601-mRNA-1:0.208615):0.234492,(((TsM_000639800.1mRNA:2.3065,TsM_000639900.1mRNA:4.56052):0,HmN_000908800.1mRNA:4.06025):0,(((EmuJ_000976050.1mRNA:0.018503,EgrG_000976050.1mRNA:0.019001):0.055855,TsM_000561300.1mRNA:0.086766):0.19411…
25336	((((((EKC19937:0.794932,EKC25584:0.880947):0.223823,EKC35345:0.967637):0.161023,(EKC34925:0.504602,EKC20348:1.00258):0.218222):0.170075,(EKC25435:1.76361,EKC19926:3.04698):0.227049):0,(CapteP97444:0.536291,EKC32942:1.1016):0.569223):0,(((((((EKC32564:0.030269,EKC32565:0.048866):0.020776,EKC32570:0.051082):0.054424,EKC32571:0.112109):0.414666,EKC40485:0.583419):0.078881,((EKC35343:0.400991,EKC3534…
25361	((((csin108692mRNA:0.222515,Smp_001030.1.1:0.251645):0.107072,((((EmuJ_001024900.1mRNA:0.013586,EgrG_001024900.1mRNA:0.015804):0.069841,TsM_000191400.1mRNA:0.04275):0.168626,HmN_000072800.1mRNA:0.166744):0.032712,(SPER_0002612601-mRNA-1:0.005504,SPER_0001080601-mRNA-1:0.008029):0.316724):0.177581):0.124641,(((Smp_212370.1.1:0,Smp_142030.1.1:0):0,csin108271mRNA:0.267294):0.081718,(((csin100878mRNA…
25386	(((((csin104758mRNA:0.281415,Smp_128360.1.1:0.477869):0.046534,((((EgrG_000645800.1mRNA:0.004236,EmuJ_000645800.1mRNA:0.011031):0.065215,TsM_000775500.1mRNA:0.095098):0.114322,HmN_000380400.1mRNA:0.120045):0.068495,(SPER_0001100101-mRNA-1:0,SPER_0000018201-mRNA-1:0.008024):0.161159):0.078932):0.066427,(((SPER_0003111301-mRNA-1:0.115635,SPER_0003254701-mRNA-1:0.135327):0.159255,(((SPER_0003693601-…
25411	(((((((((((((CapteP211180:0.043464,CapteP87079:0.090631):0.053609,CapteP47750:0.134115):0.052673,CapteP79266:0.026569):0.087553,CapteP95344:0.325376):0.057729,CapteP85937:0.321509):0.086839,CapteP69499:0.176498):0.494382,CapteP47730:0.191818):0.041381,CapteP105148:0.366682):0.13993,(CapteP28626:0.052627,CapteP118063:0.158333):0.277368):0.083635,(((((CapteP188567:0,CapteP89272:0.009919):0.12671,((…
25436	(((((((CapteP227008:0,CapteP215644:0.001361):0.182712,CapteP63102:0.176948):0.127913,(((CapteP145048:0.020445,CapteP215394:0.044329):0.048789,CapteP199622:0.086891):0.006497,(CapteP63634:0.060463,CapteP160730:0.132062):0.01826):0.22007):0.069337,CapteP64340:0.36898):0.01998,(((CapteP63295:0.007292,CapteP111570:0.010672):0.099609,CapteP111094:0.130523):0.061999,(CapteP63511:0.085786,CapteP111686:0…
25460	(((((Smp_118190.1.1:0,Smp_101780.1.1:0):0,Smp_166110.1.1:0.00637):0.446597,csin109541mRNA:0.282888):0.152568,((((SPER_0002591301-mRNA-1:0.006467,SPER_0002595801-mRNA-1:0.043108):0.01204,(SPER_0000227401-mRNA-1:0,SPER_0002512501-mRNA-1:0.22153):0.024352):0.314447,SPER_0001620201-mRNA-1:4.67572):0.030935,((((EgrG_001073700.1mRNA:0.009237,EmuJ_001073700.1mRNA:0.010221):0.056207,TsM_000483600.1mRNA:0…
25484	((((EmuJ_000121800.1mRNA:0,EgrG_000121800.1mRNA:0.033399):1.56,TsM_000685700.1mRNA:5.91726):0.00084,(CapteP38969:0.223966,EKC24066:0.269512):0.186498):0,((CapteP136251:0.220613,EKC24859:0.413971):0.064041,(((csin101052mRNA:0.187495,Smp_142250.1.1:0.276392):0.085879,((((TsM_000949600.1mRNA:0,TsM_000685800.1mRNA:0):0,(EgrG_000732500.1mRNA:0,EmuJ_000732500.1mRNA:0.004134):0.02669):0.074266,HmN_00064…
25508	((((((((EgrG_001023750.1mRNA:0.00668,EmuJ_001023700.1mRNA:0.019942):0.061883,TsM_000052800.1mRNA:0.032084):0.135618,(HmN_000081500.1mRNA:0,HmN_001025100.1mRNA:0):0.258932):0.133113,(SPER_0000625201-mRNA-1:0.246429,SPER_0000038901-mRNA-1:0.487662):0.261581):0.059298,(csin112086mRNA:0.185278,Smp_057130.1.1:0.298952):0.133296):0.161056,SPER_0001526801-mRNA-1:0.363621):0.134604,(((Smp_045410.1.1:0.22…
25532	(((((TsM_001154100.1mRNA:0.267236,TsM_000076300.1mRNA:0.354712):0.033519,TsM_000308100.1mRNA:0.271859):0.021037,((TsM_001212200.1mRNA:0.056406,TsM_000374800.1mRNA:0.056754):0.279152,((TsM_000984700.1mRNA:0.170757,TsM_000660600.1mRNA:0.296895):0.225387,(((((TsM_001116200.1mRNA:0.021063,TsM_000914200.1mRNA:0.027446):0.031898,TsM_000911500.1mRNA:0.068718):0.058079,TsM_000872200.1mRNA:0.063301):0.065…
25556	(((((((EKC25960:0.213185,EKC35783:0.682501):0.056495,((((EKC31084:0.029784,EKC31085:0.047706):0.020463,EKC38094:0.054994):0.07942,((EKC30744:0.017741,EKC30745:0.080557):0.039611,EKC30743:0.023239):0.136853):0.064623,EKC38093:0.254377):0.161331):0.049444,(EKC22132:0.014329,EKC33657:0.045759):0.327055):0.087567,(((EKC31089:0.010842,EKC31088:0.173999):0.348685,EKC31091:0.183178):0.086698,EKC31090:0.…
25580	(((((CapteP211083:0,CapteP199046:0):0,CapteP202728:0):0.053405,CapteP196665:0.033018):0.089613,CapteP217156:0.293069):0.137365,(((((((((CapteP194591:0,CapteP194068:0.034094):0.001885,CapteP218916:0.167915):0.002076,(CapteP202239:0.037088,CapteP213328:0.20415):0.009905):0,CapteP202368:0):0,(CapteP211242:0,CapteP209469:0.000532):0.004699):0,(CapteP216243:0,CapteP185960:0):0.001977):0,((((CapteP2096…
25604	(((((((((EKC17532:0.013112,EKC35546:0.965604):0.012872,EKC27582:0.057218):0.015392,EKC37291:0.042475):0.002925,EKC34017:0.025155):0.002824,EKC27583:0.06016):0.016552,((EKC34315:0.027364,EKC34317:0.039594):0.006875,EKC34310:0.061272):0.028716):0.005983,(((((EKC19793:0.090587,EKC17446:0.221392):0,EKC19792:0.039528):0.009722,EKC21728:0.033631):0.009498,(EKC31853:0.03476,EKC26213:0.048975):0.075586):…
25628	(((((((EKC17606:0.349935,EKC28967:0.55106):0.098592,EKC28968:0.632398):0.05979,((((EKC28965:0.00497,EKC28966:0.008498):0.278064,EKC28964:0.296569):0.077068,EKC28970:0.681371):0.048131,(EKC28971:0.453804,EKC28969:0.508046):0.115178):0.064909):0.109934,((EKC33265:0.456905,EKC22776:0.463423):0.101197,((EKC33301:0.144643,EKC33302:0.146566):0.039343,(EKC39288:0.048801,EKC33622:0.050515):0.098881):0.47…
25652	(((((Smp_146400.1.1:0.24734,csin102004mRNA:0.729872):0.176593,((((EgrG_001188600.1mRNA:0.004276,EmuJ_001188600.1mRNA:0.010812):0.068553,TsM_000885800.1mRNA:0.078909):0.130978,HmN_000065300.1mRNA:0.186704):0.144325,((SPER_0002865301-mRNA-1:0.029149,SPER_0000100701-mRNA-1:0.051992):0.051271,(SPER_0002875501-mRNA-1:0,SPER_0003027201-mRNA-1:0):0.153312):0.458488):0.275666):0.46098,csin110175mRNA:0):0…
25676	(((((((EgrG_000364400.1mRNA:0.004706,EmuJ_000364400.1mRNA:0.021856):0.099822,TsM_000724200.1mRNA:0.100235):0.117766,HmN_000659900.1mRNA:0.278828):0.509044,TsM_001091800.1mRNA:0.972738):0.238338,(((EgrG_000753700.1mRNA:0.007948,EmuJ_000753700.1mRNA:0.018932):0.049271,TsM_000617100.1mRNA:0.1071):0.284069,HmN_000829700.1mRNA:0.404246):0.37574):0.331925,((((SPER_0001092701-mRNA-1:0,SPER_0001381301-mR…
25700	(((((((EmuJ_000137200.1mRNA:0,EmuJ_000146900.1mRNA:0):0.013989,EgrG_000146900.1mRNA:0):0.086667,TsM_000360800.1mRNA:0.091909):0.150861,HmN_000428200.1mRNA:0.263722):0,((HmN_000992200.1mRNA:0,HmN_001021600.1mRNA:100000):0,TsM_000164000.1mRNA:4.74531):0.39154):0.122678,(((((HmN_000810700.1mRNA:0,HmN_000990200.1mRNA:0):0.061563,HmN_000990100.1mRNA:0.338123):0.055366,HmN_000519000.1mRNA:0.135197):0.0…
25724	(((((csin109808mRNA:0.248626,csin101821mRNA:0.286912):0.044771,((Smp_056970.1.1:0,Smp_056970.3.1:0):0,(Smp_056970.2.1:0,Smp_056970.4.1:0.001163):0.027558):0.305336):0.030533,((((EgrG_000254600.1mRNA:0.006243,EmuJ_000254600.1mRNA:0.010925):0.101429,TsM_000056400.1mRNA:0.059352):0.120694,HmN_000374100.1mRNA:0.147846):0.117678,((((EgrG_001101100.1mRNA:0.00662,EmuJ_001101100.1mRNA:0.014249):0.038691,…
25748	(((CapteP193964:0.213937,EKC38980:0.31286):0.115251,((((Smp_054010.1.1:0.278279,Smp_150990.1.1:0.306823):0.112766,((csin101038mRNA:0.102617,csin101039mRNA:0.13874):0.089225,csin101040mRNA:0.35694):0.198131):0.032315,((Smp_151090.1.1:0.294854,Smp_151000.1.1:0.321874):0,csin105950mRNA:0.262704):0.049042):0.052093,((((EgrG_000829200.1mRNA:0.002897,EmuJ_000829200.1mRNA:0.011056):0.041412,TsM_00041610…
25772	(((((((EmuJ_001182800.1mRNA:0.007861,EgrG_001182800.1mRNA:0.01079):0.037638,TsM_000908500.1mRNA:0.046565):0.10212,SPER_0000504401-mRNA-1:0.273404):0.040732,Smp_139800.1.1:0.439328):0.071541,((SPER_0000368201-mRNA-1:0.3674,SPER_0000454501-mRNA-1:2.10883):0.280593,HmN_000061500.1mRNA:0.094284):0.198321):0.297167,(((((SPER_0003909801-mRNA-1:0,SPER_0000195201-mRNA-1:0):0.009314,SPER_0003134501-mRNA-1…
25796	(((((Smp_125630.1.1:0.728511,csin109327mRNA:1.4903):0.013187,((((EgrG_001128100.1mRNA:0.003493,EmuJ_001128100.1mRNA:0.010177):0.047599,TsM_001136700.1mRNA:0.060764):0.167197,HmN_000682900.1mRNA:0.230545):0.061055,(SPER_0000261701-mRNA-1:0.167616,SPER_0003790901-mRNA-1:1.06942):0.374829):0.279748):0.047362,(((((TsM_001099200.1mRNA:0.077218,EgrG_000188500.1mRNA:0.102095):0.335326,HmN_000448500.1mRN…
25820	((((((CapteP195810:0.552876,CapteP200132:0.758275):0.504809,(CapteP207681:0.033947,CapteP207680:0.069357):1.05176):0.082789,CapteP208114:0.391145):0.077243,CapteP201509:0.638225):0.118187,(((CapteP214010:0.008141,CapteP200379:0.135513):0.104685,(CapteP212699:0.08393,CapteP215390:0.100764):0.148129):0.274531,(CapteP215392:0.000461,CapteP215391:0.022035):0.301966):0.372717):0.021653,((((((CapteP195…
25844	(((((((((CapteP198953:0.004149,CapteP217334:0.025977):0.001973,CapteP208289:0.012786):0.00418,((((CapteP189635:0.009871,CapteP189636:0.529512):0.148387,CapteP188513:0.01876):0.012654,CapteP216621:0.053965):0.00848,CapteP186366:0.004455):0.019338):0.000337,(CapteP194765:0.004126,CapteP191421:0.008083):0.00586):0.005923,CapteP193066:0.018434):0,CapteP212177:0.014707):0.001982,(((CapteP205025:0.0203…
25868	(((((CapteP207406:0.60626,CapteP223047:0.682882):0.187418,CapteP208374:1.07646):0,EKC19377:0.772028):0.06513,(((((((CapteP192465:0.003728,CapteP206916:0.004312):0.014216,CapteP200779:0.01087):0.003561,CapteP197443:0.011696):0.030525,CapteP207119:0.041587):0.253766,CapteP211298:0.459597):0.168992,EKC31660:0.78374):0.071418,(((EKC26990:0.350976,EKC42108:0.405192):0.117494,EKC19211:0.384955):0.19841…
25892	((CapteP189935:2.02353,CapteP184962:3.18239):0.15703,((((((CapteP40145:0.061364,CapteP111681:0.775522):0.10956,((CapteP41692:0,CapteP50387:0):0,CapteP41002:0):0.462402):0.064544,(((((((CapteP70903:0,CapteP70840:0.009133):0,CapteP69353:0):0,CapteP70883:0):0,CapteP70661:0.004537):0,CapteP71782:0.012812):0.203103,CapteP138148:0.249914):0.081087,((CapteP81065:0,CapteP70899:0.011471):0.001627,CapteP13…
25916	((((((((EgrG_001049000.1mRNA:0.001625,EmuJ_001049000.1mRNA:0.008604):0.067174,TsM_000115400.1mRNA:0.034656):0.133308,HmN_000466000.1mRNA:0.120571):0.085291,SPER_0003821401-mRNA-1:0.57876):0.011981,(Smp_000980.1.1:0.161318,csin104030mRNA:0.176722):0.141925):0.024049,((csin110255mRNA:0.208236,Smp_103530.1.1:0.209496):0.161746,(((EgrG_000768300.1mRNA:0.007634,EmuJ_000768300.1mRNA:0.013419):0.055432,…
25940	((((((CapteP112974:0.016822,CapteP106678:0.039878):0.253134,CapteP115500:0.645445):0.207163,((((CapteP140893:0,CapteP140887:0.002866):0.155164,CapteP144920:0.220715):0.099447,(CapteP109893:0.153876,CapteP106756:0.185237):0.128832):0.035261,((((((((CapteP207879:0,CapteP205229:0.024642):0.011565,(CapteP64582:0.001519,CapteP192349:0.019232):0.013372):0.005815,(CapteP101877:0.005696,CapteP39183:0.007…
25964	((((csin105631mRNA:0.141797,Smp_141230.1.1:0.232554):0.055219,((((EgrG_000101500.1mRNA:0.002347,EmuJ_000101500.1mRNA:0.00697):0.048655,TsM_000013200.1mRNA:0.059766):0.097334,HmN_000016400.1mRNA:0.225206):0.094475,SPER_0000226101-mRNA-1:0.222123):0.087234):0.063311,(((Smp_150860.1.1:0.44208,csin108052mRNA:0.446068):0.089824,((((EgrG_000772800.1mRNA:0.005736,EmuJ_000772800.1mRNA:0.015053):0.056049,…
25988	((((((((EgrG_000488300.1mRNA:0.004381,EmuJ_000488300.1mRNA:0.009509):0.031986,TsM_000569400.1mRNA:0.046765):0.104887,HmN_000717100.1mRNA:0.173625):0.041933,(SPER_0000468401-mRNA-1:0,SPER_0002332101-mRNA-1:0):0.197584):0.106891,(csin106269mRNA:0.224219,Smp_163130.1.1:0.295775):0.163756):0,(TsM_001111400.1mRNA:0,csin111094mRNA:2.63869):0.03451):0.155645,CapteP127061:0.242361):0,(((((((EgrG_00053030…
26012	((((csin100926mRNA:0.12366,Smp_173190.1.1:0.241456):0.110942,((((EmuJ_000216400.1mRNA:0.01305,TsM_000608600.1mRNA:0.073421):0.040269,HmN_000801900.1mRNA:0.242557):0.0259,SPER_0000787901-mRNA-1:0.154692):0,((EgrG_000216400.1mRNA:0.080734,TsM_000703700.1mRNA:0.149065):0,SPER_0002230201-mRNA-1:0.438764):0.093278):0.195618):0.072931,(((csin102316mRNA:0.357756,Smp_212550.1.1:0.393504):0.095228,((((Egr…
26036	((((((((HmN_000961300.1mRNA:0,HmN_000961000.1mRNA:0):0.180845,((TsM_000567500.1mRNA:0,TsM_000567100.1mRNA:0):0,(EgrG_001002000.1mRNA:0,EmuJ_001002000.1mRNA:0.013445):0.025477):0.198931):0.010396,((SPER_0001888301-mRNA-1:0.016927,SPER_0001893001-mRNA-1:0.019511):0,SPER_0000152801-mRNA-1:0.006684):1.16589):0.011791,((HmN_000961100.1mRNA:0,HmN_000961200.1mRNA:0):0.021623,SPER_0003726501-mRNA-1:0.241…
26060	(((((((((csin105628mRNA:0.252691,csin105627mRNA:0.311863):0.07514,csin105629mRNA:0.462139):0.223343,csin105630mRNA:0.916364):0.033117,((csin105626mRNA:0.053791,csin105625mRNA:0.1885):0.594622,csin105624mRNA:0.456409):0.170808):0.43353,(csin110276mRNA:0.2325,csin109875mRNA:0.266262):0.729856):0.163164,csin108040mRNA:1.32032):0.658952,((((EgrG_000345000.1mRNA:0.008244,EmuJ_000345000.1mRNA:0.011983)…
26084	((((CapteP178449:0.025431,CapteP120467:0.028302):0.986003,CapteP86653:0.566553):0.34019,(EKC18711:0,EKC28358:0.013731):1.26963):0.233072,(((csin103799mRNA:0.258059,Smp_129360.1.1:0.321506):0.180353,((((EmuJ_000974400.1mRNA:0.005482,EgrG_000974400.1mRNA:0.005711):0.055431,TsM_001192300.1mRNA:0.015888):0.089964,HmN_000485300.1mRNA:0.264167):0.038326,((SPER_0003293601-mRNA-1:0,SPER_0002199901-mRNA-1…
26108	((((csin105049mRNA:0.211512,Smp_141980.1.1:0.342506):0.071289,((((EgrG_000162200.1mRNA:0.078137,TsM_000752300.1mRNA:0.087609):0.058256,HmN_000130800.1mRNA:0.255425):0.034207,(SPER_0002764401-mRNA-1:0,SPER_0001014801-mRNA-1:0.210259):0.36212):0.07081,(SPER_0001155401-mRNA-1:0,SPER_0000312301-mRNA-1:0.492077):0.251077):0.179732):0.039979,(((csin105595mRNA:0.216482,Smp_134140.1.1:0.224745):0.10923,(…
26132	((((((((EKC41165:0.038738,EKC34233:0.12573):0.025982,EKC17629:0.039808):0.020416,EKC26898:0.061153):0.027382,(EKC32605:0.096565,EKC17595:0.172749):0.04102):0.006449,((((((EKC25336:0.054884,EKC35565:0.073708):0.042387,((EKC39549:0.038301,EKC24213:0.088329):0.030997,EKC32993:0.079227):0.048337):0.013875,(EKC25338:0.150351,EKC25340:0.195823):0.051994):0.015868,(EKC25337:0.207299,EKC22244:0.257056):0…
26156	((((((EgrG_000185450.1mRNA:0,TsM_000547800.1mRNA:0.106028):0.088186,HmN_000149500.1mRNA:0.160605):0.120336,(SPER_0001128301-mRNA-1:0.004621,SPER_0003647201-mRNA-1:0.02191):0.168938):0.019972,((csin108640mRNA:0.130677,Smp_203590.1.1:0.178472):0.054328,(Smp_051090.1.1:0.266164,csin103183mRNA:0.319955):0.237491):0.049506):0.036337,(((((EmuJ_000056800.1mRNA:0.004407,EgrG_000056800.1mRNA:0.011045):0.0…
26180	(((((((((((((SPER_0003290201-mRNA-1:0.042985,SPER_0001786401-mRNA-1:0.063417):0.002754,(((SPER_0000558001-mRNA-1:0.032914,SPER_0003687501-mRNA-1:0.134565):0.004029,(SPER_0000547701-mRNA-1:0.007471,SPER_0000547801-mRNA-1:0.007511):0.10419):0.00438,(SPER_0001448801-mRNA-1:0.045677,SPER_0002450401-mRNA-1:0.076794):0.009879):0.004713):0,SPER_0002781701-mRNA-1:0.034291):0.003161,SPER_0000666701-mRNA-1…
26204	((((SPER_0003389101-mRNA-1:0.012514,SPER_0002008801-mRNA-1:0.025056):0.135396,(SPER_0003472401-mRNA-1:0,SPER_0001175101-mRNA-1:0.016752):0.16225):0.099533,((((EmuJ_000882400.1mRNA:0.009584,EgrG_000882400.1mRNA:0.017763):0.020527,TsM_000817600.1mRNA:0.109303):0.363344,((SPER_0003036801-mRNA-1:0,SPER_0002153801-mRNA-1:0.11142):0.125972,SPER_0001694501-mRNA-1:0.059408):0.631594):0.060787,(((EgrG_000…
26228	((((((((TsM_001195500.1mRNA:0,TsM_001195400.1mRNA:0):0,(EgrG_000199100.1mRNA:0.005218,EmuJ_000199100.1mRNA:0.006072):0.042584):0.095642,HmN_000782900.1mRNA:0.239748):0.043697,((SPER_0003770601-mRNA-1:0,SPER_0002108001-mRNA-1:0.07544):0.027543,SPER_0003004701-mRNA-1:0.029831):0.26824):0.030405,((SPER_0000463501-mRNA-1:0,SPER_0000719701-mRNA-1:0.041436):0,SPER_0002420801-mRNA-1:0.07974):0.097336):0…
26252	(((((((SPER_0002836101-mRNA-1:0,SPER_0003160001-mRNA-1:0):0.007405,SPER_0001897101-mRNA-1:0):0.017079,SPER_0003191501-mRNA-1:0):0.559852,SPER_0001713201-mRNA-1:2.21732):0,csin113013mRNA:1.21911):0,((((((SPER_0003454501-mRNA-1:0,SPER_0002459501-mRNA-1:0):0.628017,SPER_0003482701-mRNA-1:0):0.130216,SPER_0002636201-mRNA-1:0.164829):0.053734,SPER_0001739901-mRNA-1:0.063382):0.172686,((TsM_000922800.1…
26276	(((((csin106334mRNA:0.515597,csin111879mRNA:1.41011):0,Smp_180230.1.1:0.768402):0.650752,((EgrG_000771300.1mRNA:0.003538,EmuJ_000771300.1mRNA:0.007775):0.004592,TsM_000377700.1mRNA:0.109947):0.890233):0.524907,((((((Smp_043990.2.1:0,Smp_043990.3.1:0):0,Smp_043990.1.1:0):0.628953,csin105214mRNA:0.891023):0.125788,(((EgrG_001054400.1mRNA:0.014689,EmuJ_001054400.1mRNA:0.019595):0.095785,TsM_00037680…
26300	((((((((((EKC29474:0,EKC29475:0):0,EKC31225:0.021913):0.208852,EKC29893:0.334978):0.036483,((EKC42964:0.104578,EKC36561:0.431463):0.252998,EKC31920:0.339758):0.125239):0.050483,EKC30476:0.741512):0.071028,EKC31224:1.28868):0.220516,EKC42259:1.26458):0.244596,((EKC19691:0.027197,EKC19693:0.231932):1.29708,EKC26202:1.47449):0.248169):0.111468,(((EKC31104:0.966823,EKC19692:1.43966):0.578449,EKC35157…
26324	(((((((SPER_0002929701-mRNA-1:0.00936,SPER_0002996201-mRNA-1:0.139761):0.014695,SPER_0001013801-mRNA-1:0.320234):0.255221,((SPER_0001901801-mRNA-1:0.062179,SPER_0003940101-mRNA-1:0.109725):0.02885,SPER_0002280201-mRNA-1:0.368338):0.569273):0,(((EgrG_001084800.1mRNA:0.002411,EmuJ_001084800.1mRNA:0.006896):0.057745,TsM_000433100.1mRNA:0.052747):0.064659,HmN_000265000.1mRNA:0.269445):0.075742):0.144…
26348	((((EKC35049:0.346776,CapteP3954:0.42468):0.091881,(((EKC23256:0.368205,EKC31405:0.484209):0.130762,CapteP83446:0.47658):0.173576,(EKC37794:0.354236,CapteP182593:0.456144):0.199337):0.185437):0.01088,(((csin104762mRNA:0.386211,Smp_135160.1.1:0.542334):0.32952,(Smp_034500.1.1:0.379978,csin106030mRNA:0.663406):0.483159):0.088272,(((EgrG_000969500.1mRNA:0.020929,EmuJ_000969500.1mRNA:0.023674):0.1282…
26372	((((((TsM_000895100.1mRNA:0,TsM_000683400.1mRNA:0):0,(EgrG_000240200.1mRNA:0.006962,EmuJ_000240200.1mRNA:0.01249):0.076183):0.173076,HmN_000166400.1mRNA:0.289001):0.53273,csin104466mRNA:0.750722):0.243716,((((Smp_163790.1.1:0.521535,csin101649mRNA:1.23372):0.122836,(((EgrG_000458200.1mRNA:0.001414,EmuJ_000458200.1mRNA:0.006946):0.054997,TsM_000120400.1mRNA:0.050269):0.192007,HmN_000395600.1mRNA:0…
26396	((((((Smp_159740.1.1:0.073537,Smp_159760.1.1:0.631757):0.20253,Smp_076950.1.1:0.308806):0.058059,HmN_000260100.1mRNA:0):0.174275,(((((((EgrG_000410500.1mRNA:0.002524,EmuJ_000410500.1mRNA:0.014157):0.037651,TsM_000753900.1mRNA:0.08347):0.167318,HmN_000260000.1mRNA:0.256889):0.075528,(SPER_0000427501-mRNA-1:0.025234,SPER_0000425101-mRNA-1:0.033121):0.374369):0,(SPER_0002612901-mRNA-1:0.183867,TsM_0…
26420	((CapteP90300:1.2841,EKC23988:2.77171):0,(((CapteP45697:0,CapteP105753:0):0.105259,((EKC24832:0.024255,EKC32066:0.304674):0.058726,((EKC27302:0.290683,EKC30970:0.306008):0.201102,EKC40422:0):0.254443):0.499441):0,((((((CapteP157479:0.117601,CapteP83551:0.177653):0.190701,EKC34685:0.227789):0.094728,CapteP219723:0.661071):0.121236,((CapteP62597:0,CapteP172041:0.001979):0.169858,(EKC22989:0.005423,…
26444	((((((((((CapteP66061:0,CapteP78965:0):0.036625,((((CapteP66072:0.032909,CapteP146707:0.065846):0.01053,((CapteP92072:0.078871,CapteP79458:0.118477):0.087748,CapteP76298:0.083036):0.031196):0.014418,((CapteP79389:0.157604,CapteP54822:0.589539):0.049216,CapteP74575:0.191933):0.100728):0.014224,CapteP202410:0.081312):0.077023):0.002544,CapteP64350:0.416601):0.017896,CapteP76042:0.122695):0.008716,C…
26468	((((Smp_060070.1.1:0.225419,csin112746mRNA:0.243774):0.10914,((((EgrG_000208600.1mRNA:0.005665,EmuJ_000208600.1mRNA:0.008788):0.04405,TsM_000458600.1mRNA:0.049952):0.147498,HmN_000653300.1mRNA:0.217733):0.136506,((SPER_0003102401-mRNA-1:0,SPER_0003945601-mRNA-1:0.153528):0,SPER_0001766801-mRNA-1:0.332563):0.249132):0.110852):0.10587,((((SPER_0001040601-mRNA-1:0.705261,SPER_0003476501-mRNA-1:1.107…
26492	((((((((EgrG_000834300.1mRNA:0.003265,EmuJ_000834300.1mRNA:0.013063):0.060655,TsM_000565400.1mRNA:0.063936):0.179088,HmN_000510300.1mRNA:0.194754):0.125511,(((SPER_0001984201-mRNA-1:0.007432,SPER_0001621101-mRNA-1:0.016753):0.013131,SPER_0001287001-mRNA-1:0.009618):0.148375,SPER_0002948801-mRNA-1:0.028316):0.228703):0.256116,(Smp_062980.1.1:0.264058,csin102621mRNA:0.345996):0.414796):0.377878,(((…
26516	(((((SPER_0002544101-mRNA-1:0.133699,SPER_0001757301-mRNA-1:0.444732):0.030728,SPER_0001606201-mRNA-1:0.043249):0.000329,SPER_0002431601-mRNA-1:0.073181):0.002378,SPER_0003923301-mRNA-1:0.061892):0.0084175,(((((((((SPER_0002394701-mRNA-1:0.053461,SPER_0003839501-mRNA-1:0.174375):0.024234,SPER_0001972001-mRNA-1:0.168234):0.022545,(SPER_0000575501-mRNA-1:0.138571,SPER_0003104001-mRNA-1:0.377122):0.…
26540	((CapteP204418:1.6716,CapteP185073:3.11834):0.0381015,((((((((CapteP208086:0.007882,CapteP212388:0.019124):0.010115,CapteP222462:0.009577):0.043187,CapteP197201:0.117514):0.037574,CapteP206541:0.109225):0.051884,CapteP193121:0.006164):0.174936,CapteP209218:0.131198):0,CapteP200637:0.727744):0.832375,(((((((((CapteP205219:0.031555,CapteP217515:0.076658):0.156431,CapteP203460:0):0.069905,CapteP1884…
26564	(((((csin102194mRNA:0.527476,Smp_193440.1.1:0.528487):0.328762,(((SPER_0000956201-mRNA-1:0.082069,SPER_0003395301-mRNA-1:0.094998):0.419148,SPER_0000091101-mRNA-1:0):0.028357,SPER_0000094001-mRNA-1:0):0.783236):0.514862,csin100247mRNA:3.63211):0.112039,((((((((Smp_056360.3.1:0,Smp_056360.4.1:0):0,Smp_056360.6.1:0):0,Smp_056360.8.1:0):0,Smp_056360.5.1:0):0,Smp_056360.1.1:0):0,Smp_056360.2.1:0.0160…
26588	(((CapteP220804:0.082801,CapteP195093:0.130095):0.033838,((((CapteP198760:0.127665,CapteP221444:0.221339):0.030594,((CapteP186245:0.001891,CapteP208767:0.057494):0.052272,CapteP226917:0.019687):0.24289):0.034806,(CapteP213465:0.002757,CapteP204386:0.00743):0.213637):0.021108,(((((CapteP223347:0,CapteP221713:0):0.024387,CapteP190806:0.011446):0.151762,CapteP209759:0.342992):0.120115,((CapteP187400…
26611	((((((((((EKC24385:0.423556,EKC23294:0.517735):0.151015,EKC36579:0.556657):0.058908,EKC20196:0.478301):0.056135,EKC29633:0.410179):0.026241,EKC37159:0.34598):0.129563,((EKC42200:0.344103,EKC42201:0.532216):0.133457,EKC33020:0.618079):0.136506):0.027263,((EKC36915:0.558135,EKC33368:0.56858):0.158211,(EKC34175:0.050336,EKC40877:0.127069):0.406891):0.086753):0.261399,(((EKC40087:0.203882,EKC40088:0.…
26634	(((((((EgrG_000060600.1mRNA:0.008936,EmuJ_000060600.1mRNA:0.009308):0.06243,TsM_000688500.1mRNA:0.074055):0.05091,(SPER_0003225301-mRNA-1:0.007482,SPER_0003262701-mRNA-1:0.009593):1.07659):0.120778,SPER_0003552001-mRNA-1:0.386641):0.16773,((Smp_210870.1.1:0,Smp_210880.1.1:0):0,csin100558mRNA:0.214419):0.233445):0.435985,(((((EgrG_001110700.1mRNA:0.008723,EmuJ_001110700.1mRNA:0.018693):0.049493,Ts…
26657	((((((((((((((((SPER_0000116901-mRNA-1:0.010745,SPER_0000121401-mRNA-1:0.013918):0.187155,SPER_0002658001-mRNA-1:0.247336):0.052015,SPER_0000910601-mRNA-1:0.124694):0.018711,SPER_0002816501-mRNA-1:0.140594):0.0048,SPER_0003190901-mRNA-1:0.101864):0,SPER_0002268401-mRNA-1:0.373545):0.016952,SPER_0002953501-mRNA-1:0.090702):0.02177,SPER_0001405501-mRNA-1:0.066109):0.044872,SPER_0001036901-mRNA-1:0.…
26680	((((((CapteP150790:0.200934,EKC26423:0.369228):0.270926,(EKC22182:0.32497,CapteP149748:0.410608):0.385061):0.138327,(EKC37220:0.163163,CapteP140756:0.207863):0.365269):0.002901,((((EKC33612:0.35719,EKC25038:0.36188):0.017322,CapteP139593:0.376435):0.387898,(CapteP82415:0.166652,EKC38312:0.383453):0.428775):0.033998,(CapteP95295:0.58271,EKC20352:0.593846):0.126934):0.071448):0.04488,((((CapteP1232…
26703	(((((Smp_010770.1.1:0,Smp_010770.2.1:0):0.498181,csin106628mRNA:0.216599):0.077546,((((EgrG_000347100.1mRNA:0.006763,EmuJ_000347100.1mRNA:0.016141):0.02699,TsM_000582700.1mRNA:0.069158):0.125782,HmN_000325500.1mRNA:0.113863):0.085129,(SPER_0003096101-mRNA-1:0,SPER_0001178001-mRNA-1:0.034648):0.354539):0.219274):0.08732,((((((EgrG_000321300.1mRNA:0.009253,EmuJ_000321300.1mRNA:0.010774):0.023731,Ts…
26726	(((((((SPER_0000680301-mRNA-1:0.030101,SPER_0001042801-mRNA-1:0.069323):0,SPER_0002962401-mRNA-1:0.062618):0.216386,SPER_0003327501-mRNA-1:0.303385):0.082109,((SPER_0002903301-mRNA-1:0.008481,SPER_0001414401-mRNA-1:0.018546):0.005526,SPER_0002779201-mRNA-1:0.010132):0.242317):0.09817,(((HmN_000735800.1mRNA:0,HmN_000735700.1mRNA:0):0,((EgrG_000389100.1mRNA:0.001757,EmuJ_000389100.1mRNA:0.009677):0…
26749	((((((EmuJ_000299800.1mRNA:0,EmuJ_000001200.1mRNA:0.002793):0.005595,EmuJ_000287800.1mRNA:0.002798):0,EmuJ_000021900.1mRNA:0.005593):0.014966,((((EmuJ_000273400.1mRNA:0.00275,EmuJ_000299500.1mRNA:0.005512):0,((EmuJ_000515400.1mRNA:0,EmuJ_000299900.1mRNA:0):0,EmuJ_000565900.1mRNA:0):0):0,((EmuJ_000402200.1mRNA:0,EmuJ_000022400.1mRNA:0):0,EmuJ_000026800.1mRNA:0.005513):0.002751):0,(EmuJ_000567000.1…
26772	((((SPER_0003642301-mRNA-1:0.036183,SPER_0003768401-mRNA-1:0.081685):0.080481,((((SPER_0001613001-mRNA-1:0.026359,SPER_0001202301-mRNA-1:0.216392):0.047331,SPER_0001202201-mRNA-1:0.021699):0.00211,SPER_0002293301-mRNA-1:0.023532):0.004727,SPER_0001373901-mRNA-1:0.036858):0.091241):0.283116,((SPER_0000450001-mRNA-1:0.032604,SPER_0002098001-mRNA-1:0.179685):0.022239,(((SPER_0002337201-mRNA-1:0.0431…
26795	(((EKC35325:1.53187,CapteP196990:2.41791):0.204822,(((SPER_0002979201-mRNA-1:0.374025,SPER_0002852101-mRNA-1:1.87773):0.88807,(SPER_0002104501-mRNA-1:0.868905,SPER_0000141701-mRNA-1:100000):1.78829):0,((SPER_0000022601-mRNA-1:0,SPER_0002695701-mRNA-1:0):0.882587,SPER_0001040401-mRNA-1:1.94211):1.02376):0.440241):0,((((((SPER_0001581101-mRNA-1:0.040965,SPER_0001019501-mRNA-1:0.788253):0.038965,SPE…
26818	(((((((EKC38391:0,EKC17585:0):0.152683,EKC20260:0.116733):0.011718,EKC29103:0.148722):0.003826,(((EKC27072:0.056895,EKC37418:0.061578):0.032211,EKC27070:0.119277):0.025061,((EKC31810:0.02394,EKC31809:0.024372):0.010537,EKC40327:0.024537):0.11225):0.008573):0.00705,(((EKC22695:0.136219,EKC31807:0.1387):0.018559,(((EKC23934:0.076515,EKC23940:0.09871):0.007724,(EKC23938:0.067627,EKC23936:0.08353):0.…
26841	(((((csin104340mRNA:0.393989,Smp_149400.1.1:0.559242):0.243338,((EgrG_000086100.1mRNA:0.01147,EmuJ_000086100.1mRNA:0.015665):0.065199,TsM_000329000.1mRNA:0.079822):0.501044):0.620496,csin107178mRNA:0.666832):0.084456,(((((SPER_0001347501-mRNA-1:0.106721,SPER_0003942901-mRNA-1:0.155909):0.046421,SPER_0002966701-mRNA-1:0.155369):0.361991,((SPER_0001285801-mRNA-1:0,SPER_0001748301-mRNA-1:0.144368):0…
26864	((((csin104981mRNA:0.228855,Smp_145650.1.1:0.466996):0.192807,(((((EgrG_000630200.2mRNA:0,EgrG_000630200.1mRNA:0.006557):0.006384,EmuJ_000630200.1mRNA:0.025092):0.065412,TsM_001159400.1mRNA:0.043276):0.116119,HmN_000049300.1mRNA:0.184364):0.114606,((SPER_0003784001-mRNA-1:0.015247,SPER_0001770801-mRNA-1:0.022098):0.080278,SPER_0003835601-mRNA-1:0.11104):0.516299):0.29508):0.194236,((((HmN_0001316…
26887	((((((EgrG_000249200.1mRNA:0.01213,EmuJ_000249200.1mRNA:0.012416):0.036769,TsM_000115100.1mRNA:0.126502):0.182768,HmN_000749700.1mRNA:0.191413):0.069167,(SPER_0000916201-mRNA-1:0,SPER_0002825401-mRNA-1:0.014049):0.262004):0.059437,(((csin109421mRNA:0.392659,Smp_176010.1.1:0.883162):0.589079,(((EgrG_000794000.1mRNA:0.005513,EmuJ_000794000.1mRNA:0.014461):0.079878,TsM_000758200.1mRNA:0.038658):0.33…
26910	((((((EKC20392:0.185517,EKC20393:0.199172):0.032112,(EKC28946:0.039761,EKC40461:0.0637):0.139517):0.434324,EKC28429:1.2323):0.097483,EKC21836:1.86077):0.100735,(((((EKC28137:0.056893,EKC24668:0.072271):0.04213,EKC21416:0.16162):0.237838,(((EKC31519:0.088871,EKC27438:0.185812):0.022847,EKC31520:0.11491):0.05631,EKC19026:0.112677):0.269628):0.152049,(EKC21743:0.122098,EKC21745:0.184785):0.245464):0…
26933	((((csin104476mRNA:0.0248,csin104852mRNA:0.147414):0.003432,((((csin107884mRNA:0.05826,csin101992mRNA:0.074935):0.000434,(csin105854mRNA:0.055436,csin102053mRNA:0.09194):0.007606):0.004132,csin107060mRNA:0.074866):0.000299,(((((((((csin105465mRNA:0.001941,csin101492mRNA:0.001942):0.001929,csin111437mRNA:0.007822):0.001935,csin113313mRNA:0.036044):0,(csin108796mRNA:0.019913,csin103727mRNA:0.035611…
26956	(((((((SPER_0001265301-mRNA-1:0.086866,SPER_0000676801-mRNA-1:100000):0.951273,(((((SPER_0003698501-mRNA-1:0.473444,SPER_0001861101-mRNA-1:3.13171):100000,(SPER_0000134501-mRNA-1:100000,SPER_0001973701-mRNA-1:100000):100000):100000,SPER_0003877601-mRNA-1:100000):100000,SPER_0000457301-mRNA-1:100000):100000,SPER_0002765801-mRNA-1:1.04824):3.19268):1.0514,TsM_000749300.1mRNA:3.33243):0,(((TsM_00086…
26979	((((((((EKC22749:0.050586,EKC40304:0.071306):0.024536,EKC35867:0.037539):0.015262,EKC22005:0.055565):0.062646,((EKC39683:0.011615,EKC26521:0.046447):0.005609,EKC36276:0):0.118923):0.013354,(((EKC25393:0.046729,EKC22150:0.057229):0.020992,(EKC40520:0,EKC17778:0.002431):0.038651):0.005993,((((EKC33141:0.176343,EKC27028:0.195806):0.055796,EKC22288:0.354657):0.050772,EKC33139:0.027709):0.008456,EKC29…
27002	((((((EgrG_000248200.1mRNA:0.006486,EmuJ_000248200.1mRNA:0.007055):0.073322,TsM_000534700.1mRNA:0.041829):0.121116,HmN_000470200.1mRNA:0.253471):0.194323,SPER_0000659601-mRNA-1:0.390694):0.128765,((((csin101590mRNA:0.145916,csin101594mRNA:0.319797):0.078937,Smp_048380.1.1:0.307236):0.115338,csin112788mRNA:0.59984):0.233861,(((EgrG_000237600.1mRNA:0.006593,EmuJ_000237600.1mRNA:0.008777):0.063767,T…
27025	(((((((EgrG_000931000.1mRNA:0.004991,EmuJ_000931000.1mRNA:0.021144):0.069385,TsM_000882800.1mRNA:0.05323):0.166191,HmN_000766700.1mRNA:0.228983):0.122532,((SPER_0001605901-mRNA-1:0,SPER_0002733701-mRNA-1:0.014079):0.015093,SPER_0001647101-mRNA-1:0.183032):0.361042):0.06039,(((((SPER_0001441901-mRNA-1:0,SPER_0001122901-mRNA-1:0):0.070558,(SPER_0001407001-mRNA-1:0,SPER_0003316701-mRNA-1:0.018075):0…
27048	(((((((EgrG_001201000.1mRNA:0.004472,EmuJ_001201000.1mRNA:0.013283):0.053717,TsM_000396000.1mRNA:0.038134):0.098009,HmN_000068000.1mRNA:0.621739):0.260718,SPER_0000836001-mRNA-1:0.300567):0.073102,(((((EmuJ_001200700.1mRNA:0.005275,EgrG_001200700.1mRNA:0.010574):0.111795,TsM_000664200.1mRNA:0.064701):0.083409,(EgrG_001201100.1mRNA:0.0017,EmuJ_001201100.1mRNA:0.025693):0.352053):0.163639,HmN_00006…
27071	((((Smp_017610.1.1:0.344684,csin113104mRNA:0.353988):0.249123,((((TsM_000343800.1mRNA:0.052752,TsM_001098600.1mRNA:0.068415):0.062861,(EgrG_000530400.1mRNA:0.007198,EmuJ_000530400.1mRNA:0.023548):0.073554):0.210103,HmN_000582500.1mRNA:0.285206):0.257695,(((SPER_0001215901-mRNA-1:0.006532,SPER_0003142301-mRNA-1:0.079417):0.030931,SPER_0002393301-mRNA-1:0.010537):0.199159,SPER_0003142701-mRNA-1:0.2…
27094	(((((((SPER_0000269801-mRNA-1:0.005142,SPER_0001453401-mRNA-1:0.012408):0.026401,SPER_0003970201-mRNA-1:0):1.19217,SPER_0003758501-mRNA-1:2.12508):0,(((EgrG_000862200.1mRNA:0.006374,EmuJ_000862200.1mRNA:0.008386):0.067871,TsM_000656200.1mRNA:0.042348):0.255715,SPER_0002660901-mRNA-1:1.00186):0.159772):0.092732,(csin104133mRNA:0.290659,Smp_199010.1.1:0.347688):0.40768):0.149157,(((Smp_035190.2.1:0…
27117	((((((((EKC24961:0,EKC24960:0.00291):0.388563,EKC24959:0.357256):0.138952,EKC35691:0.792811):0.157083,CapteP219379:0.504432):0.084608,((CapteP219378:0,CapteP31263:0.001609):0.326702,CapteP176233:0.619353):0.155343):0.030227,(EKC24958:0.48561,CapteP167369:0.513079):0.16241):0.07355,((Smp_051410.1.1:0.217902,csin105194mRNA:0.353124):0.073251,TsM_000848400.1mRNA:0.567425):0.689253):0,((((csin110943m…
27140	((((csin106274mRNA:0.28139,Smp_053420.1.1:0.294527):0.149528,((((EgrG_000056100.1mRNA:0.005632,EmuJ_000056100.1mRNA:0.011334):0.047334,TsM_001129600.1mRNA:0.050877):0.136043,((HmN_000886700.1mRNA:0,HmN_000886800.1mRNA:0):0,(HmN_000886500.1mRNA:0,HmN_000886600.1mRNA:0):0):0.171471):0.145027,(SPER_0000466201-mRNA-1:0.039943,SPER_0001689501-mRNA-1:0.144474):0.180062):0.231419):0.439522,(((((EgrG_001…
27163	((((csin104168mRNA:0.175152,Smp_163080.1.1:0.287276):0.095119,((((EgrG_001008900.1mRNA:0.004988,EmuJ_001008900.1mRNA:0.008818):0.035553,TsM_000283100.1mRNA:0.05559):0.133528,HmN_000161100.1mRNA:0.139709):0.041148,(((SPER_0001072801-mRNA-1:0,SPER_0000003101-mRNA-1:0.017837):0.004068,SPER_0002617401-mRNA-1:0.158734):0.044046,((SPER_0002991201-mRNA-1:0,SPER_0000376301-mRNA-1:0):0.012649,SPER_0002021…
27186	(((((Smp_142300.1.1:0.579287,csin108989mRNA:0.58596):0.119436,((EgrG_000695900.1mRNA:0.004649,EmuJ_000695900.1mRNA:0.006057):0.047441,TsM_001108900.1mRNA:0.050543):0.637815):0.227572,(((EgrG_000480800.1mRNA:0.008804,EmuJ_000480800.1mRNA:0.011809):0.011643,TsM_000092300.1mRNA:0.089799):0.043377,HmN_000646000.1mRNA:0.255283):0.614467):0.245119,(((Smp_036590.1.1:0.20223,csin102642mRNA:0.219146):0.07…
27209	((((((((CapteP49286:0,CapteP51095:0):0.125285,CapteP201419:0.101465):0.26099,((CapteP49288:0,CapteP49289:0.022787):0.136047,CapteP193870:0.212776):0.279154):0.077264,((CapteP204483:0.087421,CapteP217241:0.251663):0.037261,CapteP204107:0.255057):0.246676):0.049953,(((CapteP204842:0.01355,CapteP204844:0.020195):0.010028,CapteP216679:0.0221):0.12498,((CapteP205217:0.002225,CapteP194106:0.247178):0.5…
27232	(((((((SPER_0003846401-mRNA-1:0,SPER_0000189701-mRNA-1:0.031132):0.12357,SPER_0003829701-mRNA-1:100000):0.624167,(SPER_0002262201-mRNA-1:1.58005,SPER_0000605801-mRNA-1:100000):2.65367):0,(((EmuJ_000439200.1mRNA:0,EgrG_000439200.1mRNA:0.008107):0.055692,TsM_000907200.1mRNA:0.041558):0.09414,HmN_000730850.1mRNA:0.336678):0.07585):0,((Smp_078900.1.1:0.102192,csin108035mRNA:0.128931):0.043646,((((SPE…
27255	(((((SPER_0002915801-mRNA-1:0.003734,SPER_0001331801-mRNA-1:0.006811):0.026729,SPER_0001271701-mRNA-1:0.02994):0.394677,(((EgrG_000407400.1mRNA:0.00163,EmuJ_000407400.1mRNA:0.02072):0.09389,TsM_000961300.1mRNA:0.099735):0.161596,HmN_000135100.1mRNA:0.44653):0.721445):0.151576,SPER_0000832301-mRNA-1:0.133469):0,((((EKC30770:0.136279,EKC40885:0.368117):0.066475,(((((EKC30048:0.024119,EKC39169:0.030…
27278	((((((EgrG_000491400.1mRNA:0.006925,EmuJ_000491400.1mRNA:0.013617):0.040787,TsM_000008500.1mRNA:0.11303):0.072184,HmN_000790500.1mRNA:0.101648):0.049753,SPER_0000219201-mRNA-1:0.111556):0.051644,((((HmN_000972700.1mRNA:0.023709,HmN_000310800.1mRNA:0.03915):0.472582,HmN_000790900.1mRNA:0.49231):0.031035,(Smp_026560.2.1:0,Smp_026560.1.1:0.067489):0.099815):0,((HmN_000577200.1mRNA:0.419234,HmN_00029…
27301	(((((TsM_000620200.1mRNA:0,SPER_0001013201-mRNA-1:0.152296):0.063631,((((EgrG_000227800.1mRNA:0.005843,EmuJ_000227800.1mRNA:0.009654):0.017541,TsM_001074000.1mRNA:0.063537):0.154857,HmN_000212900.1mRNA:0.254725):0.036626,SPER_0003961101-mRNA-1:0.340548):0.088004):0.089964,((((SPER_0002511201-mRNA-1:0.024678,SPER_0002729401-mRNA-1:0.223331):0.260203,SPER_0001540101-mRNA-1:0):0.204077,(SPER_0000605…
27324	((((((((EKC25967:0.003363,EKC22795:0.176789):0.207805,EKC35986:0.273728):0,EKC29069:1.27869):0.011975,(EKC30489:0.070278,EKC30490:0.251223):0.056448):0.012021,EKC25973:0.211339):0,EKC25152:1.22045):0.008864,(((EKC20557:0.033389,EKC21136:0.383531):0.819812,EKC25972:1.44574):0.074872,EKC25968:0.339447):0.096862):0,(((((CapteP204381:0.054733,CapteP195625:0.074197):0.049095,CapteP216067:0.029712):1.0…
27347	(((((TsM_000610400.1mRNA:0.136302,HmN_000429300.1mRNA:0.153571):0.038427,SPER_0002775001-mRNA-1:0.1391):0.14332,(csin112421mRNA:0.274006,Smp_008170.1.1:0.444603):0.815157):0.008056,((((SPER_0002619601-mRNA-1:0,SPER_0001791001-mRNA-1:2.07378):0.005106,((SPER_0002464001-mRNA-1:0,SPER_0003377101-mRNA-1:0.003845):0.000589,(SPER_0002629001-mRNA-1:0,SPER_0000433901-mRNA-1:0.027088):0.263028):0.117985):…
27370	(((((csin101470mRNA:0.327714,Smp_057090.1.1:0.334743):0.165062,(((EgrG_000210100.1mRNA:0.020583,EmuJ_000210100.1mRNA:0.020916):0.21013,TsM_000798700.1mRNA:0.139735):0.209819,HmN_000700300.1mRNA:0.407275):0.418144):0.085719,(((SPER_0002017501-mRNA-1:0,SPER_0002948201-mRNA-1:0.384168):0.418298,(SPER_0003759601-mRNA-1:0.000581,HmN_000690400.1mRNA:0.14872):0.690027):0.027446,(Smp_134660.1.1:0.326013,…
27393	(((EKC32113:0.471564,EKC27808:0.958147):0,(EKC41434:0.508122,CapteP187295:0.643214):0.00277):0,(((EKC18175:0.441932,EKC34507:0.457982):0.031503,(EKC34506:0.313798,EKC34503:0.462015):0.163589):0.015285,(((((EKC35943:0.021469,EKC35944:0.023763):0.446848,EKC38406:0.499719):0.004192,(EKC34504:0.386578,EKC18174:0.413245):0.006128):0.035575,((((CapteP222092:0.012078,CapteP107194:0.01931):0.039802,Capte…
27416	(((((((EgrG_000446300.1mRNA:0.000866,EmuJ_000446300.1mRNA:0.018969):0.070201,TsM_000742000.1mRNA:0.085042):0.163698,HmN_000311200.1mRNA:0.242922):0.175102,(SPER_0003902401-mRNA-1:0.007416,SPER_0001801201-mRNA-1:0.010859):0.357103):0.037915,((Smp_038510.1.1:0,Smp_038510.2.1:0.045504):0.388442,csin108718mRNA:0.265758):0.218134):0.154815,((((((EmuJ_000322250.1mRNA:0.007101,EgrG_000322250.1mRNA:0.012…
27439	(((((Smp_162410.1.1:0,Smp_101630.1.1:0):0,csin100237mRNA:0.182185):0.08395,(SPER_0000342401-mRNA-1:0,SPER_0000367501-mRNA-1:0.025788):1.52328):0.018606,((((((EgrG_000118000.1mRNA:0.007478,EmuJ_000118000.1mRNA:0.007918):0.047855,TsM_000239800.1mRNA:0.0331):0.136541,HmN_000723000.1mRNA:0.215816):0.074448,SPER_0003296001-mRNA-1:1.50091):0.087895,(Smp_020300.1.1:0.226627,csin101614mRNA:0.31022):0.105…
27462	((((((((((((SPER_0000869501-mRNA-1:0.045806,SPER_0003477001-mRNA-1:0.097139):0.014708,SPER_0002439801-mRNA-1:0.083805):0.002415,(SPER_0000991301-mRNA-1:0.003318,SPER_0003769201-mRNA-1:0.006205):0.084738):0.009097,SPER_0000221901-mRNA-1:0.055348):0.005803,SPER_0000041701-mRNA-1:0.196326):0.006253,(((((SPER_0002418101-mRNA-1:0.021053,SPER_0000298101-mRNA-1:0.021942):0.077609,SPER_0003070001-mRNA-1:…
27485	((((EKC40719:0.08612,EKC40717:0.200178):0.047864,CapteP222072:0.08668):0.121339,((((CapteP80769:0.21231,EKC39611:0.448997):0.113094,(CapteP88560:0.031001,EKC31588:0.276096):0.363967):0.176281,EKC31164:0.436897):0,(((CapteP129537:0.001463,CapteP110019:0.003284):0.242717,EKC41598:0.217597):0.253304,((EKC37521:0.134417,CapteP173964:0.257847):0.178549,(CapteP220261:0.09462,EKC22300:0.136056):0.205127…
27508	(((((((SPER_0000472601-mRNA-1:0.008799,SPER_0002891101-mRNA-1:0.015748):0.311506,HmN_000727600.1mRNA:0.61197):0.01072,(((EgrG_000217400.1mRNA:0.00561,EmuJ_000217400.1mRNA:0.015914):0.008024,TsM_000635600.1mRNA:0.051256):0.034441,HmN_000727700.1mRNA:0.252547):0.019266):0.130647,((SPER_0003645501-mRNA-1:0.008457,SPER_0001636701-mRNA-1:0.021165):0.036554,SPER_0001265901-mRNA-1:0):0.429234):0.007786,…
27531	((((CapteP173895:0.385842,EKC18750:0.550224):0.156224,(EKC19783:0.262563,CapteP184704:0.416428):0.517817):0,((((EgrG_000460200.1mRNA:0.001846,EmuJ_000460200.1mRNA:0.009164):0.070438,TsM_000538200.1mRNA:0.087367):0.33419,HmN_000661900.1mRNA:0.130137):0.287126,(Smp_146790.1.1:0.534725,csin105335mRNA:0.596846):0.327951):0.552469):0.0356675,(((CapteP172350:0.500088,EKC34211:0.574473):0.153957,CapteP3…
27554	((((CapteP73268:0.362178,CapteP73459:0.518288):0.124209,(EKC17735:0.13943,EKC24823:0.195587):0.169805):0,((Smp_122740.1.1:0.459753,Smp_173560.1.1:0.573631):0.059711,(((((EgrG_000373600.1mRNA:0.003928,EmuJ_000373600.1mRNA:0.007142):0.012005,TsM_001189000.1mRNA:0.227378):0.150674,HmN_000853800.1mRNA:0.093345):0.432179,Smp_105360.1.1:0.424513):0.056523,((SPER_0000606301-mRNA-1:0.001623,SPER_00022507…
27577	((((Smp_008260.1.1:0.26075,csin111761mRNA:0.357172):0.070839,((((EgrG_000980300.1mRNA:0.005094,EmuJ_000980300.1mRNA:0.005907):0.079781,TsM_000742900.1mRNA:0.059598):0.142353,HmN_000354400.1mRNA:0.240645):0.109861,SPER_0001364001-mRNA-1:0.17468):0.102682):0.098318,(((csin111703mRNA:0.248408,Smp_125310.1.1:0.608084):0.120237,(((EgrG_000352700.1mRNA:0,EmuJ_000352700.1mRNA:0.006448):0.057626,TsM_0007…
27600	(((((((TsM_000926200.1mRNA:0.01854,TsM_001211500.1mRNA:0.086825):0.039956,TsM_001189700.1mRNA:0.128323):0.008015,TsM_001081000.1mRNA:0.108498):0,(((TsM_000905600.1mRNA:0.037021,TsM_001006900.1mRNA:0.10311):0.015076,TsM_001013100.1mRNA:0.061135):0.017655,(((((((TsM_001169300.1mRNA:0.008364,TsM_001039100.1mRNA:0.020344):0.019789,TsM_001178700.1mRNA:0.098759):0.006179,TsM_000929500.1mRNA:0.009668):0…
27623	(((((EgrG_000662800.1mRNA:0.00894,EmuJ_000662800.1mRNA:0.014799):0.042738,TsM_000325500.1mRNA:0.18707):0.34216,HmN_000367200.1mRNA:0.263909):0.655043,(((EgrG_000131400.1mRNA:0.014617,EmuJ_000131400.1mRNA:0.033307):0.147861,EmuJ_000559600.1mRNA:0.181692):0,TsM_000778300.1mRNA:0.159296):1.25265):0.0878105,((((EgrG_000131350.1mRNA:0.009585,EmuJ_000131350.1mRNA:0.018777):0.091937,TsM_000778200.1mRNA:…
27646	((((((SPER_0003351201-mRNA-1:0,SPER_0000139001-mRNA-1:0.097288):0.340544,((EmuJ_001111200.1mRNA:0,EgrG_001111200.1mRNA:0.081212):0.022371,TsM_000732600.1mRNA:0.09098):0.352619):0.040287,((EmuJ_001111300.1mRNA:0.000857,EgrG_001111300.1mRNA:0.010325):0.278342,((SPER_0000993301-mRNA-1:0.009453,SPER_0001365501-mRNA-1:0.016868):0.025574,SPER_0003346201-mRNA-1:0.10074):0.536125):0.185914):0.065,(csin11…
27669	(((((((((((SPER_0002538901-mRNA-1:0.868847,SPER_0003117201-mRNA-1:100000):7.10958,SPER_0003843501-mRNA-1:0):0.868911,SPER_0003066201-mRNA-1:100000):3.59999,(SPER_0001683801-mRNA-1:0.086915,SPER_0003041301-mRNA-1:100000):3.91149):0,(SPER_0000162201-mRNA-1:0.086888,SPER_0001866701-mRNA-1:100000):1.40593):0,SPER_0003899001-mRNA-1:100000):0,SPER_0002534001-mRNA-1:100000):0,SPER_0003634001-mRNA-1:1000…
27692	(((((((((CapteP104428:0.032283,CapteP201798:0.382483):0,(((CapteP207009:0.021952,CapteP209215:0.120396):0.006349,CapteP202827:0.047947):0.008574,CapteP201830:0.022418):0.011237):0,(CapteP200258:0.007082,CapteP194054:0.020779):0.037827):0.197758,CapteP212014:0.885952):0.043172,((CapteP187573:0.140626,CapteP190561:0.245274):0.098564,CapteP217086:0.266945):0.155284):0.149058,(((CapteP211816:0,CapteP…
27715	((((Smp_089230.1.1:0.263513,csin112785mRNA:0.371318):0.077098,(((EgrG_001132200.1mRNA:0.005062,EmuJ_001132200.1mRNA:0.009943):0.049671,TsM_000506900.1mRNA:0.067834):0.213744,HmN_000531100.1mRNA:0.219966):0.197638):0.296137,(((((EmuJ_000866400.1mRNA:0.007082,EgrG_000866400.1mRNA:0.009644):0.057346,TsM_000852700.1mRNA:0.035469):0.088972,HmN_000408300.1mRNA:0.205989):0.19878,SPER_0000526901-mRNA-1:0…
27738	((((((((EgrG_000888000.1mRNA:0.006864,EmuJ_000888000.1mRNA:0.015331):0.069157,TsM_000126300.1mRNA:0.057401):0.164318,HmN_000390100.1mRNA:0.202426):0.263131,SPER_0001871601-mRNA-1:0.831713):0.255208,(Smp_004590.1.1:0.519793,csin100598mRNA:0.533015):0.436584):0.220827,((((EmuJ_000127600.1mRNA:0.010545,EgrG_000127600.1mRNA:0.014799):0.040556,TsM_000865500.1mRNA:0.095412):0.166111,HmN_000548500.1mRNA…
27761	((((((EgrG_000813500.1mRNA:0.004333,EmuJ_000813500.1mRNA:0.00828):0.09357,TsM_000522100.1mRNA:0.074646):0.244009,HmN_000773100.1mRNA:0.100048):0.108763,(EmuJ_000813400.1mRNA:0,EgrG_000813400.1mRNA:0.014099):3.39427):0,Smp_146640.1.1:1.48961):0,((CapteP135861:0.490927,CapteP177310:0.524612):0.148173,((((CapteP152623:0.402413,CapteP208613:0.602679):0.088887,CapteP226558:0.449637):0.049336,((((Capte…
27784	((((SPER_0001417901-mRNA-1:0.128418,SPER_0001377501-mRNA-1:0.195212):0.002848,((((((SPER_0002787201-mRNA-1:0.042931,SPER_0001138601-mRNA-1:0.206184):0.076034,SPER_0003392401-mRNA-1:0.108329):0.005133,(SPER_0001095601-mRNA-1:0.031347,SPER_0000902801-mRNA-1:0.054151):0.051727):0,((((SPER_0002719901-mRNA-1:0.014272,SPER_0003007201-mRNA-1:0.028048):0.010671,SPER_0002744301-mRNA-1:0.047695):0.060809,(…
27807	((((EKC35789:0.293282,EKC24830:1.76762):0,((EKC19950:0.074093,EKC19949:0.095608):0.060319,EKC23039:0.190528):0.608219):0.060561,EKC42084:1.30235):0,(((((EKC23930:0.379219,CapteP34591:1.54849):0,(CapteP197910:0.752335,CapteP188220:1.28117):0.271257):0,((CapteP83540:0.65835,CapteP137001:0.674056):0.103921,EKC34699:0.169337):0):0.009682,((CapteP123524:0.546137,CapteP79531:1.36598):0,((EKC35788:0.251…
27830	(((((((((((CapteP215419:0,CapteP214937:0):0,CapteP215793:0):0,((((CapteP212688:0,CapteP208222:0):0.209195,CapteP203295:0.008713):0.031845,CapteP198533:0.004266):0,CapteP208207:0):0):0,CapteP188966:0):0,CapteP214215:0):0.000457,(CapteP217800:0.01312,CapteP192893:0.059359):0.008424):0,(((CapteP199671:0.111016,CapteP206853:0.15671):0,CapteP186937:2.08712):0.24408,CapteP201646:0.019472):0.002311):0.0…
27853	(((((((CapteP187063:0.028481,CapteP190973:0.040513):0.012178,CapteP191429:0.022373):0.250579,CapteP188940:0.330549):0.088921,CapteP198120:0.36029):0.03182,CapteP202562:0.607157):0.075053,((((((CapteP196276:0.013482,CapteP205509:0.014545):0.029124,(CapteP216168:0.03118,CapteP205507:0.034339):0.087055):0.004858,(CapteP188242:0.000985,CapteP205506:0.003949):0.0602):0.267699,CapteP201292:0.52406):0.1…
27876	(((((((TsM_001130300.1mRNA:0.043382,TsM_001130200.1mRNA:0.050184):0.027381,(((TsM_000940000.1mRNA:0,TsM_000229400.1mRNA:0):0,TsM_000691400.1mRNA:0):0,TsM_000061800.1mRNA:0.063916):0.049384):0.106778,TsM_000940100.1mRNA:0.109093):0.032143,TsM_000069400.1mRNA:0.656618):0.04499,((EmuJ_001115400.1mRNA:0.002288,EmuJ_000015300.1mRNA:0.111402):0.012072,EgrG_001115400.1mRNA:0.007079):0.099082):0.236615,(…
27899	(((((((EgrG_000063800.1mRNA:0,EmuJ_000063800.1mRNA:0):0.075297,TsM_000802500.1mRNA:0.082362):0.095889,HmN_000099800.1mRNA:0.22118):0,(((((SPER_0003174001-mRNA-1:0.821591,SPER_0001953001-mRNA-1:100000):0.8808,SPER_0003301501-mRNA-1:2.72406):0.400032,(((((SPER_0003643701-mRNA-1:0,SPER_0003299701-mRNA-1:0.281313):0.086895,SPER_0000289801-mRNA-1:100000):0.143962,SPER_0001841301-mRNA-1:100000):2.32254…
27922	((((((CapteP200166:0.002675,CapteP196106:0.003269):0,((((((((CapteP196508:0.013316,CapteP205906:0.026908):0.049658,CapteP214017:0.075436):0.054405,CapteP210766:0):0.123852,CapteP195428:0.166053):0.144581,CapteP214528:0.002894):0,CapteP185041:0.049275):0.00594,CapteP218301:0.020415):0.013754,CapteP212612:0.010725):0):0,CapteP198217:0.00536):0.000619,CapteP205061:0.01553):0,((((CapteP216936:0.13401…
27945	((((((Smp_051530.1.1:0.285135,csin111571mRNA:0.287312):0.091198,(Smp_149700.1.1:0.416902,csin112833mRNA:1.7303):0.120808):0.063052,(((EgrG_001057100.1mRNA:0.004557,EmuJ_001057100.1mRNA:0.005657):0.060871,TsM_000588100.1mRNA:0.063268):0.122303,(HmN_000979300.1mRNA:0,HmN_000979400.1mRNA:0):0.270658):0.457033):0.111089,csin113064mRNA:0.496231):0.144523,(((csin112983mRNA:0.186766,csin101845mRNA:0.336…
27968	((((((SPER_0000773801-mRNA-1:0.031214,SPER_0000835701-mRNA-1:0.038882):0.179604,SPER_0000180001-mRNA-1:0.078511):0.056807,(((EgrG_000791700.1mRNA:0.002686,EmuJ_000791700.1mRNA:0.018617):0.075637,TsM_001155200.1mRNA:0.059538):0.151991,HmN_000180100.1mRNA:0.164065):0.177477):0.093202,(((Smp_062900.1.1:0.203635,Smp_059480.1.1:0.243171):0.008432,csin102050mRNA:0.297406):0.066316,((Smp_158110.2.1:0,Sm…
27991	(((((((CapteP211783:0.059466,CapteP86160:0.07248):0.019958,CapteP38688:0.075676):0.025006,(CapteP85541:0.006038,CapteP176531:0.008536):0.156298):0.043151,CapteP38610:0.157248):0.065539,((((CapteP38482:0,CapteP39816:0):0.010945,CapteP139164:0.014689):0.054255,CapteP47361:0.043702):0.044196,((CapteP44894:0.004171,CapteP46405:0.012036):0.014579,CapteP85628:0.014061):0.087477):0.097894):0.059293,Capt…
28014	(((CapteP203657:3.29988,CapteP121883:4.24474):0,((((((((EKC17902:0.000721,EKC38443:0.055677):0.389471,EKC19232:0.659053):0.097734,(EKC24264:0.147571,CapteP174178:0.274204):0.334551):0.088653,EKC41806:0.36444):0.047632,(CapteP153266:0.182656,EKC36211:0.18723):0.274349):0.101215,((CapteP181994:0,CapteP121574:0.016624):0.38991,EKC32128:0.204111):0.617701):0.190574,((EKC41295:0.444926,EKC21598:0.5907…
28037	(((TsM_000894500.1mRNA:3.0819,TsM_000735300.1mRNA:3.42236):0.053049,(CapteP199767:0.990063,EKC25227:1.33515):0.434731):0,((CapteP184830:0.720978,EKC26159:0.836178):0.35865,((((((EgrG_000574300.1mRNA:0.008089,EmuJ_000574300.1mRNA:0.011619):0.092409,TsM_000382600.1mRNA:0.072613):0.121645,HmN_000064500.1mRNA:0.290485):0.354879,(SPER_0002206501-mRNA-1:0.009055,SPER_0003459001-mRNA-1:0.108216):0.61678…
28060	((((Smp_170710.1.1:0,Smp_114970.1.1:0):0,((((SPER_0003970101-mRNA-1:0.747577,SPER_0001947601-mRNA-1:100000):0.164045,(SPER_0001638201-mRNA-1:0.657799,SPER_0003934601-mRNA-1:100000):2.36128):0,((SPER_0002025801-mRNA-1:0.006419,SPER_0001711701-mRNA-1:0.024487):0.014463,SPER_0000217401-mRNA-1:0):2.69006):0.491394,((SPER_0000292001-mRNA-1:0.485694,SPER_0001664001-mRNA-1:100000):0.868977,SPER_00014880…
28083	((((((((SPER_0003008201-mRNA-1:0.11071,SPER_0002887601-mRNA-1:0.13145):0.010081,SPER_0001877201-mRNA-1:0.10663):0.002353,(((SPER_0003843001-mRNA-1:0.043121,SPER_0001359601-mRNA-1:0.133202):0.007115,SPER_0003693501-mRNA-1:0.285387):0.011861,((SPER_0003695601-mRNA-1:0.080439,SPER_0000143401-mRNA-1:0.177093):0.015338,SPER_0003171201-mRNA-1:0.231325):0.036782):0.010201):0.007885,((SPER_0001476601-mRN…
28106	(((((csin107575mRNA:0.052272,csin107574mRNA:0.069426):0.389848,Smp_125210.1.1:1.48657):0.093456,(((Smp_005720.1.1:0.234734,Smp_005740.1.1:0.236847):0.151677,csin107573mRNA:0.293529):0.139587,csin107577mRNA:0.364581):0.106065):0.074248,((((TsM_000564900.1mRNA:0.101382,EgrG_000153200.1mRNA:0.102737):0.147078,HmN_000124000.1mRNA:0.343896):0.227653,(((SPER_0003437801-mRNA-1:0.005176,SPER_0002378701-m…
28129	((((((((CapteP212135:0.01638,CapteP187140:0.025934):0,((CapteP184975:0.006336,CapteP185943:0.00699):0.004354,CapteP197593:0.009868):0.00244):0,((CapteP194790:0.017718,CapteP214199:0.05118):0.005446,CapteP187711:0.004481):0.041669):0.002745,CapteP187039:0.009949):0,((((((CapteP205807:0.044754,CapteP213742:0.066469):0.020113,CapteP202485:0.016914):0.009774,CapteP194787:0.011975):0.001006,CapteP1860…
28152	((((((((SPER_0002365301-mRNA-1:0.005566,SPER_0001202401-mRNA-1:0.008236):0.105678,SPER_0001572001-mRNA-1:0.121996):0.102126,SPER_0002222901-mRNA-1:0.214911):0.046199,((((SPER_0001728301-mRNA-1:0.024717,SPER_0002672301-mRNA-1:0.231087):0.019682,SPER_0002367801-mRNA-1:0.064174):0.09367,SPER_0002217001-mRNA-1:0.309213):0.04082,((SPER_0002439901-mRNA-1:0.055394,SPER_0000968901-mRNA-1:0.121846):0.1232…
28175	((((Smp_201230.1.1:0.008564,Smp_205380.1.1:0.067233):0.019024,((((Smp_203930.1.1:0.002125,Smp_151790.1.1:0.009009):0.001582,((Smp_204010.1.1:0.004714,Smp_205540.1.1:0.013439):0.001567,Smp_203620.1.1:0.012278):0.003483):0.004494,Smp_202400.1.1:0.002941):0.008057,((Smp_203660.1.1:0.003712,Smp_201840.1.1:0.008156):0.006366,Smp_205630.1.1:0.047439):0.02984):0.044052):0.078665,((Smp_203830.1.1:0.03242…
28198	(((((CapteP205520:0.004193,CapteP195037:0.148532):0.003669,(CapteP206213:0.014842,CapteP213963:0.031286):0.01244):0.003268,(((((CapteP201271:0.042648,CapteP209647:0.164392):0.023978,CapteP192501:0.069132):0.02376,((CapteP194346:0.058917,CapteP185363:0.244545):0.077128,CapteP222107:0.053465):0.054615):0.026085,(CapteP204761:0.072778,CapteP192906:0.122):0.035844):0.023514,CapteP211884:0.056746):0.0…
28221	(((((((CapteP224374:0.092654,CapteP205314:0.098118):0.170726,CapteP193980:0.2578):0.218124,CapteP197470:0.633005):0.134739,CapteP227765:0.503959):0.070013,(CapteP200949:0,CapteP205407:0.269893):0.172458):0.085183,EKC40272:0.44128):0.083791,((csin101128mRNA:0.201887,Smp_133880.1.1:0.301085):0.169432,(((((TsM_001057100.1mRNA:0,TsM_001057000.1mRNA:0):0,(EgrG_000610100.1mRNA:0.007396,EmuJ_000610100.1…
28244	(((Smp_052910.1.1:0.175979,csin108399mRNA:0.181225):0.03711,((((EgrG_000965600.1mRNA:0.012592,EmuJ_000965600.1mRNA:0.013478):0.051139,((((((TsM_000036500.1mRNA:0.025738,TsM_000323200.1mRNA:0.136262):0.037604,(TsM_000323000.1mRNA:0.282383,TsM_000322900.1mRNA:0.318291):0.160544):0.025986,TsM_000400800.1mRNA:0.084386):0.022051,((TsM_000148200.1mRNA:0.20826,TsM_001170000.1mRNA:0.500591):0.046807,TsM_…
28267	((((((((((TsM_000475200.1mRNA:0,TsM_001037800.1mRNA:0):0,TsM_000475100.1mRNA:0):0,(TsM_000517300.1mRNA:0,TsM_000517200.1mRNA:0):0):0.02972,TsM_000597500.1mRNA:0.170291):0.018045,TsM_000509100.1mRNA:0.190705):0.010184,(EgrG_002047600.1mRNA:0.005356,EmuJ_000148200.1mRNA:0.018323):0.090002):0.005472,((EgrG_000067400.1mRNA:0.010927,EmuJ_000067400.1mRNA:0.028359):0.094141,TsM_000336000.1mRNA:0.156653)…
28290	((((((EmuJ_r000086.1mRNA:0,EmuJ_r000012.1mRNA:0):0,((((((EmuJ_r000051.1mRNA:0,EmuJ_r000115.1mRNA:0):0,EmuJ_r000032.1mRNA:0):0,EmuJ_r000093.1mRNA:0.009404):0,(((((EmuJ_r000075.1mRNA:0,EmuJ_r000022.1mRNA:0.019032):0,(EmuJ_r000105.1mRNA:0,EmuJ_r000121.1mRNA:0):0):0,EmuJ_r000053.1mRNA:0):0,EmuJ_r000016.1mRNA:0):0,EmuJ_r000084.1mRNA:0):0):0,EmuJ_r000071.1mRNA:0):0,EmuJ_r000116.1mRNA:0):0):0,((EmuJ_r00…
28313	(((((CapteP150516:0.344264,EKC30754:0.639373):0.148188,(EKC18365:0.121051,EKC29974:0.413231):0.153593):0.099612,(((CapteP101252:0.176037,CapteP135597:0.184653):0.022278,CapteP112261:0.125849):0.024604,(((CapteP190440:0.09971,CapteP190436:0.16537):0.215175,CapteP27310:0.269319):0.019606,(CapteP114314:0.066387,CapteP123811:0.079887):0.131435):0.035031):0.113878):0.069095,(((TsM_000874200.1mRNA:0.02…
28336	((((((((CapteP206094:0.586077,CapteP209767:0.969725):0.011074,CapteP208154:0):0.015799,CapteP189259:0.055946):0.016761,((((((CapteP203191:0.002032,CapteP190007:0.002036):0.000909,CapteP207340:0.005841):0.001126,CapteP196202:0):0.004075,CapteP191862:0.004081):0.002039,(CapteP210818:0,CapteP210824:0):0.011184):0.000378,(CapteP202175:0.011848,CapteP212546:0.053738):0.003712):0.01683):0.028932,CapteP…
28359	(((((((EgrG_000192500.1mRNA:0.004425,EmuJ_000192500.1mRNA:0.008887):0.056834,TsM_000988700.1mRNA:0.054581):0.243643,HmN_000310600.1mRNA:0.166248):0.087209,((SPER_0000853901-mRNA-1:0,SPER_0000488301-mRNA-1:0.019309):0.057227,((SPER_0000564201-mRNA-1:0.003021,SPER_0002144801-mRNA-1:0.005786):0.000721,SPER_0002076001-mRNA-1:0.010957):0.092049):0.576937):0.052602,((csin103191mRNA:0.148365,csin103192m…
28382	((((((((((SPER_0003008101-mRNA-1:0.08065,SPER_0003559501-mRNA-1:0.096299):0.015539,SPER_0001435601-mRNA-1:0.094626):0,SPER_0002241101-mRNA-1:0.081739):0.015637,SPER_0002455101-mRNA-1:0.1146):0.004408,(SPER_0003915101-mRNA-1:0.092437,SPER_0003667401-mRNA-1:0.096689):0.015029):0.004666,SPER_0001277101-mRNA-1:0.091941):0,(((((SPER_0002326601-mRNA-1:0.012471,SPER_0002758001-mRNA-1:0.03163):0,SPER_000…
28405	(((((((((((((EKC22193:0.020349,EKC17471:0.03064):0.013845,EKC18521:0.026124):0.003177,EKC32178:0.023711):0.005016,(EKC24698:0.028797,EKC19851:0.037276):0.008003):0.008261,EKC38453:0.026221):0.006594,EKC24301:0.035173):0.005518,EKC30129:0.059475):0.007711,(((EKC42454:0.1032,EKC34191:0.132831):0.048808,EKC17633:0.039264):0.023165,EKC30130:0.081226):0.01164):0.038753,EKC22598:0.040138):0.0312,(EKC29…
28428	((((csin106867mRNA:0.189402,Smp_129120.1.1:0.358847):0.086337,(((((EmuJ_000729500.1mRNA:0,EmuJ_000038300.1mRNA:0.352641):0.005791,EgrG_000729500.1mRNA:0.003208):0.02797,TsM_000938400.1mRNA:0.116272):0.107777,HmN_000465000.1mRNA:0.263899):0.118174,((SPER_0000387601-mRNA-1:0.005501,SPER_0003377401-mRNA-1:0.006926):0.148129,SPER_0003373301-mRNA-1:0.003606):0.271482):0.10251):0.091717,((((((EmuJ_0009…
28451	((((((((EgrG_000216700.1mRNA:0.004981,EmuJ_000216700.1mRNA:0.008922):0.027327,(EgrG_000217000.1mRNA:0.010137,EmuJ_000217000.1mRNA:0.022482):0.488866):0.044772,TsM_001176300.1mRNA:0.053794):0.102956,((HmN_000967500.1mRNA:0,HmN_000967300.1mRNA:0):0.001455,(((HmN_000990900.1mRNA:0,HmN_000990600.1mRNA:0):0.012033,HmN_000967700.1mRNA:0):0,HmN_000967100.1mRNA:0):0.57984):0.402256):0.37217,SPER_00031405…
28474	((((((SPER_0001400801-mRNA-1:0.001505,SPER_0003277801-mRNA-1:0.029761):0.506502,EmuJ_001004900.1mRNA:0.157863):0.044873,(((EmuJ_001004800.1mRNA:0.007688,EgrG_001004800.1mRNA:0.013223):0.064422,TsM_000153800.1mRNA:0.055703):0.277911,SPER_0001314401-mRNA-1:0.456819):0.061302):0.074482,(csin106102mRNA:0.200023,Smp_078690.1.1:0.233818):0.126791):0.10602,((((((EgrG_000305400.1mRNA:0.008013,EmuJ_000305…
28496	((((((Smp_064040.1.1:0,Smp_064040.2.1:0.001211):0.340029,csin106749mRNA:0.339497):0.065471,((((EmuJ_001181300.1mRNA:0.012785,EgrG_001181300.1mRNA:0.023743):0.044062,TsM_000832800.1mRNA:0.062559):0.123318,HmN_000059800.1mRNA:0.165283):0.016876,(SPER_0000820301-mRNA-1:0.002529,SPER_0002639401-mRNA-1:0.007542):0.722487):0.262793):0.09013,csin103096mRNA:0.348735):0.007068,((((TsM_000877100.1mRNA:1.85…
28518	(((((((EgrG_000677700.1mRNA:0.005008,EmuJ_000677700.1mRNA:0.005679):0.047226,TsM_000580800.1mRNA:0.090736):0.103211,HmN_000413300.1mRNA:0.13593):0.064766,SPER_0000596601-mRNA-1:0.270814):0.081828,((((Smp_059340.1.1:0,Smp_059340.2.1:0.000974):0,Smp_059340.3.1:0):0,Smp_092580.1.1:0.132613):0.173476,csin110558mRNA:0.176647):0.102273):0.125558,(((csin100767mRNA:0.275582,Smp_172640.1.1:0.54245):0.6431…
28540	((((((((EgrG_000639700.1mRNA:0.004985,EmuJ_000639700.1mRNA:0.011961):0.014769,TsM_001020300.1mRNA:0.167772):0.047714,TsM_000878800.1mRNA:0.205127):0.075515,HmN_000350600.1mRNA:0.32839):0.173857,(SPER_0001847701-mRNA-1:0,SPER_0002527601-mRNA-1:0.304724):0.458561):0.090072,(Smp_144770.1.1:0.477333,csin110212mRNA:0.604976):0.146283):0.070777,((((SPER_0001252101-mRNA-1:0.085622,SPER_0002995301-mRNA-1…
28562	((((((SPER_0001377201-mRNA-1:0,SPER_0002646701-mRNA-1:0):0,SPER_0000781801-mRNA-1:0):0,SPER_0003732101-mRNA-1:0):0,csin107619mRNA:0):0,(((((SPER_0002907701-mRNA-1:0,SPER_0001378001-mRNA-1:0):0,SPER_0003238401-mRNA-1:0):0,((EgrG_000695600.1mRNA:0,SPER_0002382201-mRNA-1:0):0,(((SPER_0001653701-mRNA-1:0,SPER_0002598201-mRNA-1:0):0,TsM_000229700.1mRNA:0):0,(EmuJ_000695600.1mRNA:0,SPER_0003161101-mRNA…
28584	((((CapteP221357:0.448975,CapteP205375:0.553127):0.018254,(CapteP221789:0.462933,CapteP218061:0.628952):0.105346):0.002044,(((CapteP217659:0.251169,CapteP226064:0.904949):0,((CapteP213787:0.730078,CapteP188155:0.908198):0.27103,CapteP188115:0.178524):0):0.306586,CapteP207090:0.581637):0.120394):0,((((CapteP199344:0.008312,CapteP199342:0.022862):0.480726,CapteP191652:0.542215):0.114017,(EKC40174:0…
28606	(((Smp_013440.1.1:0.356964,csin108100mRNA:0.674022):0.2088,((((HmN_000815200.1mRNA:0.232883,HmN_000845100.1mRNA:0.390647):0.06514,((EgrG_000946600.1mRNA:0.00427,EmuJ_000946600.1mRNA:0.01787):0.083283,TsM_000232800.1mRNA:0.114463):0.112953):0.030998,(SPER_0002283201-mRNA-1:0,SPER_0000112701-mRNA-1:0.168866):0.503256):0.004607,((((EmuJ_000731900.1mRNA:0.011035,EgrG_000731900.1mRNA:0.012399):0.06695…
28628	(((((EKC25297:0,EKC25296:0):0,(((((EKC32290:0.289247,EKC34251:0.502786):0.211124,EKC37901:0.729933):0.274323,EKC32906:0.741718):0.097858,EKC19532:0.585142):0.035514,((((EKC18979:0.288306,EKC18119:0.387125):0.098105,((EKC20812:0.220889,EKC36575:0.251862):0.037953,EKC35776:0.345177):0.100912):0.042824,EKC22054:0.528505):0.038466,((EKC22261:0.209274,EKC23602:0.237823):0.070391,EKC23699:0.483682):0.1…
28650	(((((((EgrG_001117400.1mRNA:0.010529,EmuJ_001117400.1mRNA:0.020138):0.066124,TsM_000080500.1mRNA:0.062997):0.075641,HmN_000291500.1mRNA:0.175543):0.130804,SPER_0000883801-mRNA-1:0.440988):0.08272,(csin106533mRNA:0.199916,Smp_154160.1.1:0.344326):0.190432):0.132611,(((((Smp_007730.2.1:0,Smp_007730.3.1:0):0.010799,Smp_007730.1.1:0):0.258349,Smp_151250.1.1:0.402107):0.078075,csin112375mRNA:0.382772)…
28672	((((((((EgrG_001138200.1mRNA:0.002182,EmuJ_001138200.1mRNA:0.014439):0.056522,TsM_001027500.1mRNA:0.037648):0.087508,HmN_000569700.1mRNA:0.229842):0.187624,((SPER_0003240801-mRNA-1:0,SPER_0002232301-mRNA-1:0.03156):0,SPER_0000689901-mRNA-1:0.075264):0.252479):0.117053,(csin101342mRNA:0.193478,Smp_069880.1.1:0.253836):0.159731):0.363546,(SPER_0003235701-mRNA-1:0.0574,SPER_0002292001-mRNA-1:1.16878…
28694	((((((((TsM_000385700.1mRNA:0.112184,TsM_000321800.1mRNA:0.214224):0.038538,TsM_000408700.1mRNA:0.4373):0.115775,TsM_000551900.1mRNA:0.242983):0.037528,(TsM_000580600.1mRNA:0.272834,TsM_000881300.1mRNA:0.557611):0.255576):0.244583,TsM_000905300.1mRNA:0.310096):0.021296,(((TsM_000058400.1mRNA:0.037141,TsM_000958000.1mRNA:0.196208):0.15208,TsM_001204400.1mRNA:0.114931):0.154744,TsM_000551300.1mRNA:…
28716	(((((Smp_081410.1.1:0,Smp_094090.1.1:0):0,csin110806mRNA:0.1781):0.108183,((((EgrG_000067500.1mRNA:0.001626,EmuJ_000067500.1mRNA:0.020311):0.032619,TsM_000474900.1mRNA:0.057985):0.102548,HmN_000634100.1mRNA:0.195204):0.108324,(SPER_0003240401-mRNA-1:0.053824,SPER_0003898501-mRNA-1:0.082237):0.259511):0.116457):0.16447,((SPER_0003440101-mRNA-1:0.006286,SPER_0003599601-mRNA-1:0.605588):0.446006,((S…
28738	((((CapteP193146:0.305503,CapteP207467:0.319053):0.241554,CapteP199130:0.298265):0.68717,CapteP217023:0.672725):0.0641025,(((((CapteP217095:0.206612,CapteP198496:0.362183):0.037243,CapteP206363:0.614777):0.136642,((CapteP213637:0.260669,CapteP216475:0.380105):0.134279,(CapteP209377:0.050508,CapteP208934:0.087919):0.277631):0.328427):0.070031,CapteP196246:0.798393):0.083915,((((((CapteP202108:0.00…
28760	(((csin110236mRNA:0.367083,Smp_044160.1.1:0.392611):0.071113,((((EmuJ_000720800.1mRNA:0.002531,EgrG_000720800.1mRNA:0.012752):0.325972,SPER_0001275401-mRNA-1:0.740641):0.044113,((((EgrG_000720700.1mRNA:0.003238,EmuJ_000720700.1mRNA:0.006933):0.045103,TsM_000607700.1mRNA:0.047758):0.224497,HmN_000839400.1mRNA:0.179854):0.314,((SPER_0000717101-mRNA-1:0.002136,SPER_0001926901-mRNA-1:0.002138):0.0021…
28782	((((((((EgrG_000993800.1mRNA:0.006691,EmuJ_000993800.1mRNA:0.010998):0.060089,TsM_000675200.1mRNA:0.065199):0.314416,SPER_0000887701-mRNA-1:0.323927):0.022204,(((SPER_0003624601-mRNA-1:0.004008,SPER_0003852201-mRNA-1:0.008833):0.194168,SPER_0003937501-mRNA-1:0.109453):0.094175,((EgrG_000993700.1mRNA:0.00632,EmuJ_000993700.1mRNA:0.011291):0.012445,TsM_000042700.1mRNA:0.201755):0.168219):0.046606):…
28804	(((((((EKC37803:0.761188,EKC29903:0.867648):0.124647,EKC41508:0.69291):0.078611,EKC38514:1.08072):0.04411,EKC28745:1.30787):0.103846,((CapteP224596:0.424864,EKC18458:0.528249):0.095491,(CapteP218861:0.136302,CapteP199268:0.267172):0.393069):0.200501):0.099017,(EKC18351:0.496439,CapteP222780:0.498228):0.103945):0,((TsM_000904200.1mRNA:0.094653,Smp_156620.1.1:0.646058):0,(((((EgrG_000782500.1mRNA:0…
28826	(((((((EgrG_001002900.1mRNA:0.003982,EmuJ_001002900.1mRNA:0.008167):0.037398,TsM_000884300.1mRNA:0.073463):0.133256,(HmN_000919600.1mRNA:0,HmN_000920100.1mRNA:0.001212):0.165724):0.055555,((SPER_0001282001-mRNA-1:0.03982,SPER_0002940001-mRNA-1:0.076766):0.037423,SPER_0001574301-mRNA-1:0):0.886657):0.105356,(((((EgrG_000737100.1mRNA:0.006272,EmuJ_000737100.1mRNA:0.013407):0.062453,TsM_000318700.1m…
28848	(((((CapteP70647:0.007084,CapteP40136:0.041945):0,CapteP207630:0.314174):0.761034,SPER_0002726501-mRNA-1:0.493647):0,((SPER_0002926401-mRNA-1:0.100346,CapteP40175:0.810804):0.105013,Smp_187770.1.1:0.80243):0):0,((((((((SPER_0000627101-mRNA-1:0.047163,SPER_0002044501-mRNA-1:0.050297):0.01009,SPER_0000300201-mRNA-1:0.117):0,(SPER_0001433301-mRNA-1:0.053634,SPER_0003426301-mRNA-1:0.06888):0):0.00875…
28870	((((((SPER_0000285701-mRNA-1:0.161124,SPER_0003548701-mRNA-1:0.245239):0.005078,SPER_0001699801-mRNA-1:0.443018):0.023191,(((EmuJ_000604200.1mRNA:0.005412,EgrG_000604200.1mRNA:0.006552):0.049175,TsM_000754600.1mRNA:0.04516):0.106001,HmN_000008800.1mRNA:0.198559):0.049103):0.029149,(csin109581mRNA:0.129192,Smp_130680.1.1:0.195875):0.086908):0.159792,((((((EmuJ_000607400.1mRNA:0.004343,EgrG_0006074…
28892	(((((EgrG_000782900.1mRNA:0.004607,EmuJ_000782900.1mRNA:0.007995):0.072399,TsM_000488900.1mRNA:0.012749):0.945831,(((EgrG_001195700.1mRNA:0.013803,EmuJ_001195700.1mRNA:0.020446):0.099816,TsM_000121800.1mRNA:0.069491):0.246152,(HmN_000193900.1mRNA:0,HmN_001026400.1mRNA:0):0.401627):1.03655):0.254087,(((EgrG_000783100.1mRNA:0.00402,EmuJ_000783100.1mRNA:0.00918):0.065569,TsM_000904000.1mRNA:0.091157…
28914	(((((((EgrG_001049700.1mRNA:0.001569,EmuJ_001049700.1mRNA:0.003511):0.037837,TsM_000927600.1mRNA:0.032589):0.123264,HmN_000465600.1mRNA:0.113322):0.12608,SPER_0001737101-mRNA-1:3.37213):0.336094,csin103206mRNA:0.497817):0,(((((((EmuJ_000356600.1mRNA:0.00945,EgrG_000356600.1mRNA:0.016551):0.037448,TsM_000824900.1mRNA:0.077408):0.165662,HmN_000327500.1mRNA:0.159313):0.028468,((SPER_0003774401-mRNA-…
28936	(((((((((SPER_0003812501-mRNA-1:0,SPER_0002891201-mRNA-1:0.166206):0.179116,SPER_0002809001-mRNA-1:0):0,SPER_0002354101-mRNA-1:0.518032):0,SPER_0001527701-mRNA-1:3.42476):0.087861,(((SPER_0002245101-mRNA-1:0,SPER_0003536701-mRNA-1:0):0,SPER_0003136801-mRNA-1:0):0.868928,SPER_0000611701-mRNA-1:100000):1.13128):0.154072,(((EmuJ_000946200.1mRNA:0,EgrG_000946200.1mRNA:0.011504):0.060805,TsM_000232600…
28958	((((((((EKC27631:0.003646,EKC27632:0.011958):0.002999,(EKC22711:0.015163,EKC41498:0.024493):0.005931):0.006431,((EKC25141:0.007509,EKC24225:0.0113):0,((EKC26666:0.033122,EKC39851:0.047566):0,(EKC25140:0.015264,EKC24224:0.01529):0.011392):0.003406):0.024238):0.021666,EKC41164:0.008646):0.130244,(((EKC40762:0.00889,EKC40759:0.023665):0,EKC40761:0.083268):0.057673,EKC40767:0.141901):0.151461):0,((EK…
28980	(((((Smp_169180.1.1:0.262681,csin108248mRNA:0.28936):0.114997,SPER_0001817201-mRNA-1:0.37817):0.034689,((((EgrG_000812800.1mRNA:0.003704,EmuJ_000812800.1mRNA:0.011643):0.064973,TsM_000640700.1mRNA:0.129179):0.188946,SPER_0001730301-mRNA-1:0.613791):0.197498,csin110348mRNA:0.404192):0.267415):0.023051,(((((EgrG_000326100.1mRNA:0.001087,EmuJ_000326100.1mRNA:0.00731):0.100253,TsM_000176800.1mRNA:0.0…
29002	(((((((CapteP190636:0.003338,CapteP200775:0.108771):0,((((CapteP205795:0,CapteP215529:0.272264):0,CapteP207415:0):0.006225,CapteP194676:0):0.007234,CapteP196229:0.002662):0.026718):0.307188,CapteP188479:0.523185):0.072394,((CapteP208970:0.720593,CapteP204876:0.94224):0,CapteP210038:2.54965):0.418049):0.103249,((CapteP210805:0.001046,CapteP195572:0.005266):0,CapteP193407:0.033358):0.47738):0.22961…
29024	((((HmN_000871100.1mRNA:0.190061,HmN_000905400.1mRNA:0.261426):0.004797,(((HmN_000483900.1mRNA:0.077589,HmN_000486800.1mRNA:0.092754):0.030009,HmN_000593000.1mRNA:0.213723):0.000757,HmN_000328600.1mRNA:0.097831):0.136645):0.35904,HmN_000048500.1mRNA:0):0.0595275,((((((HmN_000387800.1mRNA:0.045618,HmN_000692000.1mRNA:0.103196):0.003739,(((((HmN_000059400.1mRNA:0.045035,HmN_000035100.1mRNA:0.121974…
29046	((((((Smp_055340.2.1:0,Smp_055340.1.1:0):0.189715,csin112502mRNA:0.368157):0.044462,csin113133mRNA:0.110929):0.05979,((((EgrG_000944100.1mRNA:0.002649,EmuJ_000944100.1mRNA:0.009406):0.043766,TsM_000543400.1mRNA:0.042248):0.110101,HmN_000643200.1mRNA:0.188249):0.077644,((SPER_0003549001-mRNA-1:0.00413,SPER_0002752001-mRNA-1:0.012815):0.009953,SPER_0003806301-mRNA-1:0):0.164328):0.079202):0.232829,…
29068	(((((((((SPER_0000321301-mRNA-1:0,SPER_0001814501-mRNA-1:0.091597):0.150817,SPER_0001144501-mRNA-1:1.26562):1.54395,SPER_0000629401-mRNA-1:0.651555):0.776332,(SPER_0002825801-mRNA-1:0,SPER_0001567101-mRNA-1:0.011275):1.72465):0.565795,SPER_0002179501-mRNA-1:1.42988):0.233428,TsM_001026700.1mRNA:2.67075):0,((((EgrG_000949300.1mRNA:0.00539,EmuJ_000949300.1mRNA:0.01026):0.017603,TsM_000989900.1mRNA:…
29090	((EKC41160:0.351679,CapteP159787:0.453818):0,(((((TsM_000926400.1mRNA:0.000963,TsM_001139700.1mRNA:0.384087):0.129614,SPER_0001614101-mRNA-1:0):0.290481,SPER_0003239801-mRNA-1:0):0,((((((EmuJ_000588700.1mRNA:0,EgrG_000588700.1mRNA:0.07101):0,TsM_000990500.1mRNA:0.161221):0.111184,HmN_000239500.1mRNA:0.227688):0.00003,((SPER_0003237401-mRNA-1:0,SPER_0000977401-mRNA-1:0.163056):0.028899,SPER_000185…
29112	(((((EKC41223:3.47831,EKC30421:3.91896):0,(CapteP180035:1.37102,CapteP228658:3.74014):0.049307):0,(EKC20659:0.870838,CapteP104869:1.09192):0.433768):0.127088,(CapteP107186:0.429356,EKC33041:0.608792):0.403418):0,(((((TsM_000000900.1mRNA:0.045158,TsM_001091300.1mRNA:0.674188):0,(EgrG_000533900.1mRNA:0.003527,EmuJ_000533900.1mRNA:0.011544):0.05963):0.146002,HmN_000667400.1mRNA:0.212877):0.1913,((SP…
29134	((((EKC22575:0.439233,CapteP222052:0.768449):0.401149,(EKC28224:0,EKC17839:0.010375):0.594422):0.077425,((((CapteP49617:0.325101,EKC37688:0.413695):0.173548,CapteP49618:0.36497):0.234896,(CapteP221038:0.477271,EKC33558:0.480619):0.327993):0.130206,((EKC24100:0.310282,EKC24101:0.46763):0,CapteP171657:0.43593):0.687113):0.162552):0.444871,(((((EmuJ_001099200.1mRNA:0.006043,EgrG_001099200.1mRNA:0.01…
29156	((((((SPER_0003062201-mRNA-1:0,SPER_0003571601-mRNA-1:0.006524):0.000707,SPER_0003088701-mRNA-1:0.005956):0.262592,EgrG_000078200.1mRNA:3.42687):0,((((((EmuJ_000078500.1mRNA:0,EmuJ_000078400.1mRNA:0):0,EmuJ_000078200.1mRNA:0.025971):0.00639,EgrG_000078400.1mRNA:0.071309):0.05944,(TsM_001210100.1mRNA:0.019376,TsM_000743300.1mRNA:0.059496):0.098133):0.173536,HmN_000452300.1mRNA:0.130212):0,(((TsM_0…
29178	(((CapteP154359:0.659461,EKC19463:0.728957):0.172652,(((((EgrG_000823400.1mRNA:0.008026,EmuJ_000823400.1mRNA:0.014476):0.058379,TsM_000181100.1mRNA:0.090756):0.288911,HmN_000398100.1mRNA:1.18246):0.276931,SPER_0003840901-mRNA-1:0.38627):0.003021,(csin102637mRNA:0.227695,Smp_047620.1.1:0.263221):0.238815):1.35648):0,(((CapteP151793:0.393786,EKC39097:0.435541):0.221998,(CapteP176768:0.216289,EKC283…
29200	(((Smp_135230.1.1:0.278657,csin112231mRNA:0.343647):0.039462,((((((SPER_0002654101-mRNA-1:0,SPER_0003911201-mRNA-1:0.017439):0.110969,(SPER_0001480501-mRNA-1:0.069658,SPER_0002981801-mRNA-1:0.642354):0.162903):0.125819,(((SPER_0003895001-mRNA-1:0.002833,SPER_0002050601-mRNA-1:0.037139):0.003186,(SPER_0003613901-mRNA-1:0.080741,SPER_0003222501-mRNA-1:1.09348):0.009114):0.007862,SPER_0000267801-mRN…
29222	((((((((csin110743mRNA:0.617922,csin105702mRNA:0.827355):0.123739,csin110742mRNA:1.32372):0.035599,(Smp_152990.1.1:0.603455,csin111531mRNA:1.04708):0.274023):0.181323,(((Smp_155310.1.1:0.01741,Smp_155310.2.1:0.025763):0.369353,csin110107mRNA:0.57175):0.230814,(Smp_041460.1.1:0,Smp_201720.1.1:0.106286):0.690944):0.205061):0.084185,(((csin100504mRNA:0.281135,csin112078mRNA:0.43127):0.36594,csin1100…
29244	((((((((EmuJ_001178700.1mRNA:0.002059,EgrG_001178700.1mRNA:0.008475):0.00809,TsM_001050500.1mRNA:0.077318):0.118129,HmN_000623800.1mRNA:0.287247):0.04384,(SPER_0000444901-mRNA-1:0,SPER_0003829301-mRNA-1:0.024511):0.529239):0.196342,((SPER_0001607401-mRNA-1:0,SPER_0002739301-mRNA-1:0):0,SPER_0002184101-mRNA-1:0):0.396629):0.078901,csin111335mRNA:0.154683):0.087039,(((Smp_196120.1.1:0,Smp_024190.1.…
29266	(((((((((TsM_000120900.1mRNA:0.11856,TsM_000150000.1mRNA:0.131866):0.044633,TsM_000138300.1mRNA:0.07057):0.093981,TsM_001181800.1mRNA:0.022462):0.04855,TsM_000138400.1mRNA:0.628234):0.038582,(EgrG_001111800.1mRNA:0.014285,EmuJ_001111800.1mRNA:0.026051):0.046021):0.080137,HmN_000626500.1mRNA:0.281621):0.307208,(SPER_0003724301-mRNA-1:0.07718,SPER_0000848901-mRNA-1:0.109499):0.76253):0.095803,(((cs…
29288	((((csin100319mRNA:0.251547,Smp_024070.1.1:0.255074):0.112894,(((TsM_001098000.1mRNA:0.103202,TsM_000478600.1mRNA:0.263782):0,(EgrG_000706900.1mRNA:0.002569,EmuJ_000706900.1mRNA:0.010331):0.025558):0.086362,HmN_000095800.1mRNA:0.153931):0.214112):0.127598,((((TsM_000582400.1mRNA:0.171175,SPER_0003902301-mRNA-1:0.260474):0.055883,SPER_0002449801-mRNA-1:0.28944):0.147487,Smp_169390.1.1:0.736178):0,…
29310	(((((((EmuJ_000828300.1mRNA:0,EmuJ_000828350.1mRNA:0):0.019456,EgrG_000828300.1mRNA:0.004955):0.037152,TsM_000986900.1mRNA:0.135326):0.241187,(HmN_000937500.1mRNA:0,HmN_000937600.1mRNA:0):0.325179):0.196565,((((TsM_001068600.1mRNA:0,TsM_000702000.1mRNA:0):0,TsM_000948000.1mRNA:0.074763):0.048589,TsM_001213200.1mRNA:0.144963):0.039061,(((TsM_000905100.1mRNA:0,TsM_001136400.1mRNA:0):0,TsM_001136500…
29332	((((((CapteP201732:0.308472,CapteP201733:0.477462):0.094314,CapteP224073:0.742925):0.284379,(CapteP186335:0.047181,CapteP194971:0.048608):0.403228):0.068071,CapteP190616:0.631523):0.100526,((((CapteP197650:0.106958,CapteP197651:0.1511):0.025686,(((CapteP197653:0,CapteP195276:0.002528):0.165748,CapteP197652:0.108013):0.051743,CapteP197654:0.157743):0.072436):0.209184,(CapteP197658:0.231949,CapteP1…
29354	((((csin111556mRNA:0.601583,csin103726mRNA:0.622907):0,((EgrG_000229400.1mRNA:0.005971,EmuJ_000229400.1mRNA:0.012086):0.039027,TsM_000964500.1mRNA:0.078217):0.56848):0.106735,(((((EgrG_000822000.1mRNA:0.007723,EmuJ_000822000.1mRNA:0.009436):0.099031,TsM_000689000.1mRNA:0.062394):0.184954,(SPER_0002259001-mRNA-1:0.016153,SPER_0003693101-mRNA-1:0.017239):0.283861):0.255564,csin108203mRNA:0.451252):…
29376	(((((((TsM_000337600.1mRNA:0.036923,EgrG_001080400.1mRNA:0.047186):0.111751,HmN_000269800.1mRNA:0.15414):0.08488,(((HmN_000030800.1mRNA:0.035317,HmN_000466200.1mRNA:0.097098):0.023931,HmN_000467600.1mRNA:0.086105):0.965058,HmN_000466400.1mRNA:0.853082):0.406502):0.078703,(SPER_0000299201-mRNA-1:0,SPER_0000020501-mRNA-1:0.321127):0.25343):0.05799,(Smp_105910.1.1:0.180713,csin112341mRNA:0.191554):0…
29398	((((((HmN_000743600.1mRNA:0.049438,HmN_000548600.1mRNA:0.306579):0.041367,HmN_000503900.1mRNA:0.092495):0.034293,HmN_000629600.1mRNA:0.084527):0.01751,((((HmN_000032500.1mRNA:0.050386,HmN_000333600.1mRNA:0.123292):0.045356,HmN_000841500.1mRNA:0.054608):0.112968,((HmN_001000600.1mRNA:0,HmN_001020500.1mRNA:0.263551):0.138664,(HmN_000862300.1mRNA:0,HmN_000863000.1mRNA:0):0.490721):0.19972):0.013816,…
29420	((((csin100500mRNA:0.297297,Smp_010690.1.1:0.357898):0.131201,((((EgrG_000359700.1mRNA:0.008067,EmuJ_000359700.1mRNA:0.020598):0.090358,TsM_000132700.1mRNA:0.109666):0.108013,HmN_000598200.1mRNA:0.232893):0.063119,((SPER_0002961801-mRNA-1:0,SPER_0000094701-mRNA-1:0.005875):0.367536,(SPER_0001167001-mRNA-1:0,SPER_0001599001-mRNA-1:0.161581):3.30522):0.073327):0.434268):0.003442,(((((EmuJ_000305600…
29442	((((((CapteP186772:0,CapteP204008:0.038805):0.054843,CapteP204010:0.041389):0.030041,CapteP199040:0.076481):0.132589,(CapteP193930:0.006765,CapteP223249:0.009909):0.216314):0.009289,(((CapteP193938:0.178461,CapteP221620:0.223455):0.033832,(((((CapteP204007:0.018207,CapteP199041:0.055915):0,CapteP220159:0.009128):0.062992,(CapteP193925:0.004654,CapteP193931:0.047437):0.071051):0.118345,CapteP20400…
29464	((((SPER_0000497001-mRNA-1:0.61848,SPER_0002794701-mRNA-1:2.07545):0,(((Smp_143620.1.1:0.235407,csin105518mRNA:0.346453):0.170139,((((EgrG_000910400.1mRNA:0.003498,EmuJ_000910400.1mRNA:0.017059):0.102332,HmN_000711500.1mRNA:0.292935):0,(SPER_0003881601-mRNA-1:0.000502,SPER_0001004601-mRNA-1:0.044883):0.346625):0.025316,((TsM_000897700.1mRNA:0,TsM_000897800.1mRNA:0):0,((SPER_0000211601-mRNA-1:0.03…
29486	((((((EKC41451:0.472398,EKC38029:0.822273):0.106107,(((((EKC27125:0.02447,EKC27124:0.02744):0.361402,EKC27126:0.232044):0.129062,EKC31791:0.281704):0.129832,EKC38530:0.593922):0.144514,((EKC30897:0.381119,EKC21385:0.492426):0.127582,EKC36937:0.679732):0.278455):0.200612):0.091332,(EKC38030:0.462954,EKC26067:0.508309):0.165835):0.101453,(EKC38241:0.039344,EKC38240:0.116265):0.464336):0.08298,((EKC…
29508	((((((((EgrG_000259100.1mRNA:0.004622,EmuJ_000259100.1mRNA:0.007473):0.05103,TsM_001058400.1mRNA:0.058484):0.005138,HmN_000520100.1mRNA:0.466):0,((EgrG_000259200.1mRNA:0.007728,EmuJ_000259200.1mRNA:0.009115):0.109479,TsM_001189100.1mRNA:0.155799):0.468596):0.0494,(((EgrG_000259400.1mRNA:0.004755,EmuJ_000259400.1mRNA:0.007476):0.109441,(((TsM_000120800.1mRNA:0,TsM_001182800.1mRNA:0.072702):0.15133…
29530	((((Smp_134950.1.1:0.040275,csin108901mRNA:0.81326):0.107529,((((EgrG_000968500.1mRNA:0.006558,EmuJ_000968500.1mRNA:0.009507):0.046604,TsM_000751300.1mRNA:0.096509):0.093853,HmN_000116200.1mRNA:0.215682):0.144731,SPER_0002975401-mRNA-1:0.178572):0.181908):0.081468,((((Smp_136850.2.1:0,Smp_136850.1.1:0.008056):0.342364,csin110042mRNA:0.7768):0.135005,(((EgrG_000843000.1mRNA:0.01225,EmuJ_000843000.…
29552	((((CapteP224702:0.007172,CapteP215151:0.01694):0,(CapteP218239:0.078857,CapteP186770:0.083044):0.08259):0.201943,(((((((CapteP199621:0,CapteP208290:0.005834):0.152673,CapteP223995:0.17091):0.046769,((CapteP195484:0.001542,CapteP191967:0.002425):0.143868,CapteP189996:0.731468):0.126872):0.157123,(CapteP193435:0.083481,CapteP226368:0.094601):0.160581):0.120162,(CapteP219587:0.097952,CapteP221304:0…
29574	(((((((((((csin112772mRNA:0,csin108808mRNA:0.005659):0.005665,csin103930mRNA:0.003762):0.013156,csin101278mRNA:0.023055):0.002019,csin100981mRNA:0.034686):0.011415,(csin108332mRNA:0.014791,csin108392mRNA:0.742293):0.066072):0.001801,csin109828mRNA:0.06666):0.004444,csin111211mRNA:0.089458):0.032287,csin113270mRNA:0.068706):0,csin112172mRNA:0.368195):0.11546,csin111912mRNA:0.215984):0.0627075,((((…
29596	(((((SPER_0003210201-mRNA-1:0.022293,SPER_0002454001-mRNA-1:0.038685):0.303353,csin103084mRNA:0.122457):0.060244,(((((TsM_000771800.1mRNA:0.086897,SPER_0000571301-mRNA-1:100000):0.377696,(TsM_000024600.1mRNA:0.053102,SPER_0000394501-mRNA-1:0.49071):0.645907):0.139174,(SPER_0003075201-mRNA-1:0.154021,SPER_0001589801-mRNA-1:100000):0.95735):0,csin101834mRNA:0.768048):0.04975,(((SPER_0001451101-mRNA…
29618	((((csin109799mRNA:0.317843,csin111787mRNA:0.378684):0.166817,Smp_143690.1.1:0.4472):0.098441,(((((SPER_0003730101-mRNA-1:0.003001,SPER_0002181701-mRNA-1:0.012594):0.010519,SPER_0001864301-mRNA-1:0.00206):0.016206,(SPER_0003063401-mRNA-1:0,SPER_0001843501-mRNA-1:0.003244):0.214674):0.40926,((HmN_000964500.1mRNA:0,HmN_000964400.1mRNA:0):0,HmN_000963500.1mRNA:0):0.420995):0,((((EgrG_001130300.1mRNA…
29640	(((((((((CapteP211860:0.018894,CapteP188594:0.324148):0.028948,CapteP208819:0):0.004258,(CapteP200017:0.004226,CapteP187386:0.226393):0.006424):0.002107,CapteP202730:0):0,CapteP196747:0):0,CapteP185098:0):0.01658,CapteP202669:0):0.473317,(((((CapteP203652:0,CapteP198896:0.033342):0,((CapteP188627:0.002103,CapteP216725:0.002106):0,CapteP214449:0.232633):0.004219):0.002103,CapteP211332:0.010704):0.…
29662	((((((((CapteP175638:0.295868,EKC37632:0.402693):0.299334,(EKC23225:0.253658,CapteP166229:0.371793):0.301009):0.07198,(CapteP181126:0.271662,EKC25868:0.279686):0.239877):0.06012,((EKC27806:0.574706,CapteP222066:0.650817):0.048215,(EKC23521:0.271031,CapteP228420:0.485396):0.44792):0.093292):0.129388,(EKC36650:0.403545,CapteP205511:0.941494):0.755812):0.205825,EKC39718:0.677083):0.120606,(EKC20900:…
29684	((((((SPER_0001084501-mRNA-1:0,SPER_0000549901-mRNA-1:0.030041):3.32275,TsM_000305600.1mRNA:1.11973):0,(csin106176mRNA:1.91968,Smp_156210.1.1:3.21475):0.209314):0.691487,csin101518mRNA:1.33256):0.116198,((((Smp_148210.1.1:0.349527,csin106178mRNA:0.64474):0.156473,(Smp_126730.1.1:0.262369,csin104860mRNA:0.31158):0.222684):0.047696,((EgrG_001171500.1mRNA:0.007004,EmuJ_001171500.1mRNA:0.014728):0.02…
29706	(((((SPER_0000582201-mRNA-1:0,SPER_0000574001-mRNA-1:0):0.118712,((((EgrG_000903800.1mRNA:0.006337,EmuJ_000903800.1mRNA:0.017049):0.035163,EmuJ_000050400.1mRNA:0):0.0304,TsM_000156900.1mRNA:0.069988):0.055879,HmN_000670900.1mRNA:0.286483):0.129598):0.137328,(csin105417mRNA:0.253496,Smp_036990.1.1:0.302097):0.26572):0.039535,((csin105582mRNA:0.349411,Smp_122030.1.1:0.470615):0.202145,(((((EmuJ_001…
29728	((((((EmuJ_000351400.1mRNA:0.021049,EgrG_000351400.1mRNA:0.02714):0.164162,(TsM_000973700.1mRNA:0,TsM_000962300.1mRNA:0.054695):0.33186):0,((EgrG_001113100.1mRNA:0.010891,EmuJ_001113100.1mRNA:0.030459):0.143146,TsM_000939900.1mRNA:0.304113):0.048405):0,EgrG_002036900.1mRNA:0.1998):0.00212,(((EgrG_001112500.1mRNA:0.035314,EmuJ_001112500.1mRNA:0.057222):0.147102,TsM_000951100.1mRNA:0.819428):0.0239…
29750	(((((EKC42298:0.437559,EKC26920:0.676925):0.208345,EKC17364:0.57):0.148202,EKC37702:0.423553):0.097595,EKC17303:0.617098):0.012892,(((((((EKC34416:0.298767,EKC41307:0.462723):0.114501,(((EKC39644:0.031816,EKC28762:0.06661):0,EKC27104:0.112787):0.010579,((EKC17740:0.03573,EKC27745:0.089831):0.068522,EKC22713:0.098586):0.071341):0.190231):0.120813,EKC39942:0.593251):0.049921,EKC19662:0.425633):0.12…
29772	(((EKC20249:0,EKC20250:0):0,((((CapteP205226:0,CapteP205227:0):0,EKC20251:3.32367):0.623218,(CapteP198285:2.10747,EKC31270:2.43125):1.12507):0,((((((CapteP208661:0.027552,CapteP223578:0.068968):0.087432,(CapteP193714:0.001406,CapteP192917:0.002611):0.091523):0.043932,CapteP201549:0.275647):0.06959,CapteP216802:0.298762):0.100299,((EKC27465:0.023769,EKC32504:0.033879):0.003622,EKC25370:0.055098):0…
29794	((((((SPER_0001842301-mRNA-1:0.00861,SPER_0003675501-mRNA-1:0.009417):0.017004,(TsM_000357600.1mRNA:0.010989,TsM_000781200.1mRNA:0.014391):0.089262):0.052259,(((csin113294mRNA:0,csin110322mRNA:0):0.004434,csin113242mRNA:0.00054):0.031415,csin101588mRNA:0.055628):0.105756):0.003142,(((SPER_0003287401-mRNA-1:0.012759,SPER_0001703401-mRNA-1:0.030894):0.022325,SPER_0002412201-mRNA-1:0.011947):0.09010…
29816	(((HmN_000702600.1mRNA:0.235901,HmN_000251500.1mRNA:0.531983):0.342707,HmN_000665400.1mRNA:0.385101):0.051889,((((((((HmN_000276300.1mRNA:0.077346,HmN_000840500.1mRNA:0.149377):0.002046,((((((HmN_000351700.1mRNA:0.019879,HmN_000352200.1mRNA:0.027485):0.046141,HmN_000977600.1mRNA:0.063815):0.244514,HmN_000505300.1mRNA:0.059206):0.059507,HmN_000480200.1mRNA:0.085991):0.017531,HmN_000832300.1mRNA:0.…
29838	((((((((CapteP206278:0.014287,CapteP204667:0.024476):0.01092,CapteP206280:0.016493):0.002773,((CapteP206283:0.00882,CapteP206300:0.081274):0.003542,((((CapteP212885:0.024066,CapteP197259:0.027589):0.00496,CapteP204622:0.026733):0.017299,CapteP204621:0.033252):0.006285,(CapteP204625:0.014242,CapteP186044:0.024378):0.020244):0.039562):0.003456):0,((CapteP188170:0,CapteP39629:0):0.295362,CapteP19750…
29860	((((((SPER_0002112301-mRNA-1:0.005757,SPER_0000939801-mRNA-1:0.021583):0.110812,((EmuJ_000831300.1mRNA:0.004593,EgrG_000831300.1mRNA:0.01022):0.04086,TsM_000919000.1mRNA:0.052741):0.175216):0.118399,(csin112899mRNA:0.174951,Smp_131650.1.1:0.200214):0.18974):0,HmN_000847100.1mRNA:0.404221):0,(((((((SPER_0002970101-mRNA-1:0.013472,SPER_0000181401-mRNA-1:0.167572):0.02383,SPER_0002989701-mRNA-1:0.01…
29882	(((EKC19023:0.424946,CapteP167453:0.486958):0.070093,((((EKC41761:0.193077,EKC41762:0.227167):0.173569,EKC41763:0.338658):0.263356,EKC27068:0.569897):0.061432,(((CapteP104310:0.170374,CapteP104316:0.247583):0.117968,CapteP154230:0.292422):0.089904,CapteP169641:0.442173):0.15018):0.123965):0.005671,((((((EmuJ_000141000.1mRNA:0,EmuJ_000143500.1mRNA:0):0.013684,EgrG_000143500.1mRNA:0.007229):0.04950…
29904	((((EKC24897:0.038847,EKC24898:0.067399):0.483896,(EKC25322:0.072381,EKC25323:0.139043):0.573289):0,((((EKC22255:0.234526,EKC22254:0.306559):0.14864,((((((EKC39450:0.054945,EKC39451:0.056933):0.093103,(EKC33624:0.024827,EKC37243:0.027925):0.09855):0.023473,EKC39452:0.1212):0.02952,EKC39453:0.100981):0.019944,((EKC28814:0.06752,EKC41450:0.088736):0.014772,(EKC33261:0.026575,EKC33625:0.029375):0.07…
29926	((((((SPER_0003590401-mRNA-1:0,SPER_0002130301-mRNA-1:0):0.06973,SPER_0003134101-mRNA-1:0):0.654014,SPER_0000083501-mRNA-1:1.71234):0.17202,SPER_0003127401-mRNA-1:1.48073):0,((((((EgrG_000598100.1mRNA:0.003639,EmuJ_000598100.1mRNA:0.008155):0.044065,TsM_000562300.1mRNA:0.041114):0.170566,HmN_000085100.1mRNA:0.156557):0.072124,((((SPER_0001905501-mRNA-1:0,SPER_0000236301-mRNA-1:0):1.11257,SPER_000…
29948	((((csin104198mRNA:0.226081,Smp_194720.1.1:0.335789):0.139512,(((EgrG_001065500.1mRNA:0.005146,EmuJ_001065500.1mRNA:0.014056):0.032713,TsM_000579600.1mRNA:0.076729):0.087482,HmN_000917100.1mRNA:0.16425):0.196491):0.097165,((((((((EmuJ_000947700.1mRNA:0.004836,EmuJ_000948000.1mRNA:0.097501):0,EmuJ_000948100.1mRNA:0.111616):0.003262,(EmuJ_000948500.1mRNA:0,EmuJ_000948600.1mRNA:0):0.458861):0.007948…
29970	(((((CapteP176886:0.010645,CapteP111615:0.132257):0.502781,EKC30984:0.553488):0.037692,(((EKC31581:0.310153,EKC29649:0.400808):0.022023,EKC29733:0.286269):0.04755,CapteP137191:0.258104):0.281616):0.031044,((((EKC32763:0.209122,EKC32765:0.283692):0.075597,EKC29985:0.190414):0.078024,EKC17348:0.252066):0.110051,((CapteP188771:0.002505,CapteP192055:0.003466):0.134604,CapteP114484:0.091184):0.26473):…
29992	((((EKC41048:0.366431,EKC21500:0.614357):0.293072,CapteP116653:0.611913):0.024578,(((SPER_0003371401-mRNA-1:0,SPER_0003810401-mRNA-1:0.321568):0.01576,SPER_0001913001-mRNA-1:0.295268):0.101291,SPER_0000139401-mRNA-1:100000):0.177248):0,(((((EKC32025:0.193138,CapteP157693:0.248963):0.134909,(SPER_0003343001-mRNA-1:0,SPER_0003754501-mRNA-1:0):0.271807):0,((SPER_0000091001-mRNA-1:0.00121,SPER_000286…
30014	((((((csin106097mRNA:0.029796,csin104299mRNA:0.081475):0.814564,Smp_171750.1.1:0.248773):0.130958,((TsM_000600200.1mRNA:0,TsM_000600100.1mRNA:0):0,((EgrG_000624800.1mRNA:0.00665,EmuJ_000624800.1mRNA:0.016285):0.032265,HmN_000550300.1mRNA:0.254458):0.054967):0.504905):0.247692,EKC24785:0.932543):0,(SPER_0003879701-mRNA-1:0.52758,CapteP223632:1.27374):0.565959):0.05288,((((((EgrG_001141200.1mRNA:0.…
30036	((((((((SPER_0002179101-mRNA-1:0.017735,SPER_0000943201-mRNA-1:0.022083):0.195518,SPER_0000927901-mRNA-1:0.096154):0.035821,SPER_0001044301-mRNA-1:0.203262):0,(((((((SPER_0001261601-mRNA-1:0.142788,SPER_0002373001-mRNA-1:0.20766):0.009406,SPER_0001675201-mRNA-1:0.279594):0.047216,SPER_0001652501-mRNA-1:0.1881):0.009874,SPER_0001055601-mRNA-1:0.101291):0.012494,SPER_0002527901-mRNA-1:0.084641):0.0…
30058	((((((((EmuJ_000898200.1mRNA:0.011535,EgrG_000898200.1mRNA:0.011652):0.066084,TsM_001010300.1mRNA:0.021184):0.236639,HmN_000567200.1mRNA:0.377593):0.042144,((SPER_0002693801-mRNA-1:0,SPER_0002938201-mRNA-1:0):0.102337,SPER_0001491501-mRNA-1:0.097055):0.34565):0.100133,((Smp_156450.1.1:0,Smp_156450.2.1:0):0.261981,csin105270mRNA:0.316057):0.102332):0,(((((SPER_0002336801-mRNA-1:0,SPER_0000741801-m…
30080	((((((((CapteP216175:0.003674,CapteP215139:0.047419):0.032125,CapteP186960:0.044699):0.002788,(CapteP209181:0.067503,CapteP205297:0.119842):0.032386):0.02608,CapteP188293:0.062255):0.006866,(((((CapteP194992:0.052322,CapteP206361:0.513763):0.052459,(CapteP223008:0.003479,CapteP187163:0.032449):0.064871):0.011056,CapteP214700:0.109325):0.005665,((CapteP196024:0.003052,CapteP190052:0.040064):0.0283…
30102	((((((((((SPER_0002188301-mRNA-1:0.024441,SPER_0001014701-mRNA-1:0.032356):0.029895,SPER_0001451401-mRNA-1:0.079245):0.886636,SPER_0001338601-mRNA-1:0.313542):0.131999,SPER_0003928801-mRNA-1:0.046808):0.043817,((SPER_0001245401-mRNA-1:0.043924,SPER_0003122201-mRNA-1:0.075619):0.068662,(SPER_0000774401-mRNA-1:0,SPER_0003373801-mRNA-1:0.017717):0.110467):0.093515):0.023276,SPER_0002795601-mRNA-1:0.…
30124	((((csin107221mRNA:0.310649,Smp_145230.1.1:0.357731):0.082379,((((EgrG_001171900.1mRNA:0.002417,EmuJ_001171900.1mRNA:0.011501):0,TsM_001062700.1mRNA:0.270621):0.068445,TsM_000048500.1mRNA:0.271696):0.062698,SPER_0003400201-mRNA-1:0.27196):0.22089):0.087508,(((((EgrG_000247100.1mRNA:0,EmuJ_000247100.1mRNA:0.010962):0.036603,TsM_000101300.1mRNA:0.049137):0.16876,HmN_000174100.1mRNA:0.103631):0.1153…
30146	((((((((TsM_000226300.1mRNA:0.122182,TsM_000411000.1mRNA:0.327905):0.019195,((TsM_000370200.1mRNA:0.072315,TsM_000988100.1mRNA:0.136144):0.155436,TsM_000325300.1mRNA:0.041929):0.045861):0.034867,(EmuJ_000095700.1mRNA:0.058686,EgrG_002006000.1mRNA:0.073806):0.075867):0.0642,HmN_000642200.1mRNA:0.520526):0.232748,(SPER_0002932601-mRNA-1:0,SPER_0002297701-mRNA-1:0):0.250284):0.224052,Smp_069960.1.1:…
30168	((((((SPER_0003218101-mRNA-1:0,SPER_0001392201-mRNA-1:0.059009):0.465512,SPER_0002062801-mRNA-1:0.59244):0.69962,TsM_000155700.1mRNA:1.78892):0.174186,(SPER_0003604301-mRNA-1:2.00567,SPER_0001868601-mRNA-1:2.35406):0.52072):0.193869,EKC18195:2.46033):0,((((csin109583mRNA:0,csin109582mRNA:0):0,Smp_130690.1.1:0.389884):0.132035,((((EmuJ_000603900.1mRNA:0,EgrG_000604100.1mRNA:0.011539):0.003089,TsM_…
30189	((((((Smp_161000.2.1:0,Smp_161000.1.1:0):1.06631,csin107247mRNA:0.50871):0.320485,((EmuJ_000223900.1mRNA:0.002022,EgrG_000223900.1mRNA:0.007923):0.038103,TsM_000930000.1mRNA:0.070138):0.459921):0.507358,(((((EgrG_000979000.1mRNA:0.00182,EmuJ_000979000.1mRNA:0.011713):0.043071,TsM_000360200.1mRNA:0.091323):0.146191,HmN_000671000.1mRNA:0.286889):0,((HmN_000986500.1mRNA:0,HmN_000741900.1mRNA:0):0.00…
30210	(((((SPER_0002838001-mRNA-1:0.736452,csin103239mRNA:2.02714):0.849772,SPER_0000507601-mRNA-1:0.274926):0,((((((EmuJ_000820700.1mRNA:0.008375,EgrG_000820700.1mRNA:0.008492):0.028935,TsM_000501700.1mRNA:0.047):0.138892,(HmN_000951500.1mRNA:0,HmN_000951600.1mRNA:0):0.15208):0.132312,((((EgrG_000815700.1mRNA:0.007367,EmuJ_000815700.1mRNA:0.018497):0.056095,TsM_000551400.1mRNA:0.035709):0.154819,HmN_0…
30231	((((((SPER_0000353301-mRNA-1:0.00045,SPER_0003472301-mRNA-1:0.12884):0.893311,SPER_0001486801-mRNA-1:0.663044):0.079804,(SPER_0001721001-mRNA-1:0.676666,SPER_0002425601-mRNA-1:0.849353):0.222308):0.126168,(csin108353mRNA:0.563293,Smp_149140.1.1:0.771365):0.840552):0.035011,(CapteP135638:0.364371,EKC42093:0.431808):0.173782):0,(((((CapteP92665:0.337784,CapteP33363:0.580662):0.036384,CapteP178354:0…
30252	(((EKC21204:0.651441,CapteP184892:1.09945):0.100903,(((EKC36912:1.00874,EKC24013:1.12409):0.348567,CapteP146494:1.09441):0.163034,(EKC33659:1.02396,CapteP185731:1.31763):0.337988):0.215808):0.128346,((((Smp_154790.1.1:0.364569,Smp_154800.1.1:0.77451):0.103062,csin112666mRNA:0.305615):0.189267,(SPER_0000369001-mRNA-1:0,SPER_0002006801-mRNA-1:0.007073):0.42591):0.006409,(((((EgrG_000650000.1mRNA:0.…
30273	((((((SPER_0001348101-mRNA-1:0,SPER_0003885501-mRNA-1:0.25612):0.175521,SPER_0000810601-mRNA-1:0.251361):0.168827,(SPER_0003474601-mRNA-1:0,SPER_0000203601-mRNA-1:0.005655):0.260985):0.11829,((SPER_0002948101-mRNA-1:0.002182,SPER_0003342401-mRNA-1:0.012087):0.048843,SPER_0001911501-mRNA-1:0.008397):0.261072):0.014262,((((SPER_0002210001-mRNA-1:0.042213,SPER_0001958501-mRNA-1:0.382172):0.178874,(S…
30294	((((((SPER_0003261901-mRNA-1:0,SPER_0002064501-mRNA-1:0):4.39961,SPER_0002547301-mRNA-1:5.36584):0,((((SPER_0001543201-mRNA-1:0.031903,SPER_0001929301-mRNA-1:0.06297):0.026067,SPER_0000663201-mRNA-1:0.031722):0.009036,((SPER_0002447201-mRNA-1:0,SPER_0002333601-mRNA-1:0.143963):0.133063,SPER_0002289501-mRNA-1:0.088621):0.054406):0.019045,SPER_0002480701-mRNA-1:0.015002):0.096912):0,(((EmuJ_0003773…
30315	(((((HmN_000756000.1mRNA:1.66208,TsM_001067400.1mRNA:1.85309):0.063337,((SPER_0000637301-mRNA-1:0.006256,SPER_0002955801-mRNA-1:0.006894):0,SPER_0001245101-mRNA-1:0.021055):2.93857):0.465535,(SPER_0001950901-mRNA-1:1.11936,TsM_000725300.1mRNA:3.20253):1.82977):0,csin103405mRNA:3.77049):0,((((SPER_0001796001-mRNA-1:0.205788,SPER_0001898501-mRNA-1:1.96657):0.320133,SPER_0000114701-mRNA-1:0.779009):…
30336	((((csin102705mRNA:0.21606,Smp_046410.1.1:0.277387):0.131643,(((SPER_0003955201-mRNA-1:0.004402,SPER_0001197901-mRNA-1:0.047533):0,SPER_0002346501-mRNA-1:0.004956):0.210596,((TsM_000871900.1mRNA:0.07015,EgrG_000158300.1mRNA:0.111074):0.311874,HmN_000132800.1mRNA:0.853015):0.345706):0.139516):0.253741,((csin103551mRNA:0.470719,Smp_170210.1.1:0.551827):0.160989,((((EgrG_001124700.1mRNA:0.008909,Emu…
30357	((EKC19176:0,EKC19175:0):0,(((((EKC38242:0.002884,EKC37271:0.018715):0.114936,EKC37270:0.159437):0.260839,EKC39144:0.35294):0.151262,((EKC36350:0.074327,EKC18411:0.100168):0.067132,EKC36351:0.078363):0.212973):0,((((EKC32381:0.275369,EKC23853:0.382532):0.103683,EKC19886:0.421129):0.025523,(EKC32379:0.276519,EKC32380:0.305662):0.183512):0.090356,((((EKC33031:0.003524,EKC17672:0.011124):0.068207,EK…
30378	((((((EgrG_000694600.1mRNA:0.00033,EmuJ_000694600.1mRNA:0.008579):0.0451,TsM_001108400.1mRNA:0.039436):0.041896,(((HmN_000551600.1mRNA:0,HmN_000551700.1mRNA:0):0,HmN_001015500.1mRNA:0.001178):0,HmN_001015400.1mRNA:0.08597):0.225861):0.051472,((HmN_000713900.1mRNA:0,HmN_000713800.1mRNA:0.447978):0.373563,(SPER_0002786901-mRNA-1:0.013688,SPER_0000056301-mRNA-1:0.01806):0.453629):0.431327):0.173789,…
30399	(((EKC31303:0.082862,EKC22783:0.115527):0.083936,((((((EKC33528:0.025207,EKC22718:0.03527):0.04944,(EKC35487:0.072371,EKC21762:0.074534):0.100318):0.031484,EKC35602:0.232512):0.008639,EKC37056:0.504869):0.093896,((((EKC41645:0.340684,EKC21806:0.552187):0.075589,(EKC40602:0.275157,EKC32892:0.523331):0.121923):0.092974,((EKC31827:0.165755,EKC27870:0.172944):0.041792,EKC27871:0.399006):0.203382):0.0…
30420	(((((((SPER_0002401001-mRNA-1:0.003594,SPER_0003722101-mRNA-1:0.005525):0.285063,(SPER_0002376901-mRNA-1:0,SPER_0002200401-mRNA-1:0.002714):0.322961):0.074513,(((EgrG_000100400.1mRNA:0.006896,EmuJ_000100400.1mRNA:0.011729):0.03722,TsM_000859900.1mRNA:0.091643):0.142838,HmN_000299000.1mRNA:0.152493):0.17369):0.0336,(Smp_035390.1.1:0.174754,csin111137mRNA:0.202867):0.222363):0.029096,(((EgrG_001099…
30441	((((((EgrG_000516400.1mRNA:0,EmuJ_000516400.1mRNA:0.01595):0.056674,TsM_000110800.1mRNA:0.06079):0.037124,HmN_000414800.1mRNA:0.22065):0.02508,(((((HmN_000049500.1mRNA:0.505293,HmN_001012800.1mRNA:0.69926):0.150148,HmN_000038900.1mRNA:0.650356):0.138743,(HmN_000053900.1mRNA:0.533087,HmN_000056600.1mRNA:1.07886):0.477581):0.067226,(HmN_000804300.1mRNA:0.683275,HmN_000050400.1mRNA:0.904799):0.27074…
30462	(((((CapteP137702:0.029436,CapteP110129:0.050324):0.066208,CapteP68275:0.086317):0.040673,(((CapteP107140:0.002955,CapteP129618:0.003178):0.05564,CapteP146424:0.033975):0.023526,CapteP146423:0.138658):0.057691):0.078314,(((CapteP88185:0.034873,CapteP88265:0.052036):0.006204,((CapteP105887:0,CapteP109988:0.006125):0.034467,CapteP87657:0.07034):0.03015):0.268861,CapteP146150:0.18174):0.288573):0.00…
30483	((((HmN_000119100.1mRNA:0.39105,SPER_0003201901-mRNA-1:0.642689):0,(((((HmN_000118600.1mRNA:0.163101,HmN_000118700.1mRNA:0.189389):0.176871,HmN_000118900.1mRNA:0.236517):0.07845,((EgrG_000971100.1mRNA:0.004175,EmuJ_000971100.1mRNA:0.018471):0.076675,TsM_000458300.1mRNA:0.083585):0.202091):0.128232,(((EgrG_000971400.1mRNA:0.004102,EmuJ_000971400.1mRNA:0.010909):0.104722,TsM_000458000.1mRNA:0.07444…
30504	((((SPER_0000299901-mRNA-1:0,SPER_0000820001-mRNA-1:4.45994):2.6682,HmN_000989600.1mRNA:2.67322):0,CapteP227890:4.79765):0,(((((TsM_000604300.1mRNA:0,TsM_000929100.1mRNA:0):0,(((EmuJ_001068100.1mRNA:0,EmuJ_000288700.1mRNA:0.005786):0.011599,EgrG_001068100.1mRNA:0):0,(EgrG_000014400.1mRNA:0,EmuJ_000014400.1mRNA:0.016338):0.058169):0.080649):0.307286,(((SPER_0002724201-mRNA-1:0,SPER_0000466401-mRNA…
30525	(((((EKC32170:0.708083,EKC19752:2.19793):0.031873,(((EKC30023:0.304337,EKC33804:0.463186):0.224903,(EKC40266:0.381277,EKC27170:0.638269):0.240844):0.016859,((((EKC21099:0,EKC19491:0.017899):0.23967,(EKC42193:0,EKC26568:0.112488):0.247208):0.05824,((EKC40076:0.006478,EKC32343:0.011068):0.355017,EKC42056:0.604674):0.07376):0.161739,((EKC17290:0,EKC30566:0.001881):0.003347,EKC31923:0.008028):0.59497…
30546	((((((((CapteP199719:0,CapteP194062:0.005462):0.001372,((((CapteP216911:0.005923,CapteP211425:0.011838):0.011493,(((CapteP208228:0.048817,CapteP211387:0.274092):0.116618,CapteP191173:0.051082):0.010311,CapteP188561:0.109271):0.030025):0.117566,CapteP215840:0.000903):0.00348,CapteP210228:0):0.003807):0.002705,CapteP185935:0.012428):0.001295,(CapteP198919:0,CapteP209205:0.004086):0.002821):0.00166,…
30567	((((CapteP220435:0.610551,CapteP107234:1.21609):0.238013,CapteP119398:0.6107):0.119378,((((EKC39218:0.010057,EKC39219:0.076974):0,EKC38041:0.276105):0.163284,EKC33636:0.262079):0.021163,(EKC33600:0.014839,EKC33604:0.039317):0.429104):0.24616):0,(((((EKC28272:0.428009,EKC26265:0.665604):0.148195,EKC31447:0.340027):0.447349,EKC38598:0.632673):0.020288,((CapteP173371:0.233942,EKC36748:0.419588):0.12…
30588	((((((csin108880mRNA:0.197362,Smp_068180.1.1:0.202215):0.11299,SPER_0002503801-mRNA-1:0.541318):0,((Smp_159060.1.1:0.397581,csin111482mRNA:1.88886):0.264029,((SPER_0002457601-mRNA-1:0.006631,SPER_0000041001-mRNA-1:0.013581):0.006766,SPER_0000120301-mRNA-1:0):0.385605):0.155531):0.085901,((csin109650mRNA:0.322643,Smp_128860.1.1:0.430521):0.08253,((((EmuJ_000217900.1mRNA:0.008974,EgrG_000217900.1mR…
30609	((((((((EKC31802:0.088532,EKC39372:0.139734):0.102857,EKC31801:0.085279):0.076531,EKC25385:0.215424):0.092029,EKC34192:0.219436):0.487756,EKC36837:0.65013):0.182782,(CapteP128561:0.295422,CapteP207756:0.420388):0.288241):0.040026,((((EKC33959:0.126634,CapteP225863:0.28561):0.148755,((CapteP111937:0.001812,CapteP214238:0.008609):0.21691,EKC30153:0.129543):0.307222):0.098593,(EKC27265:0.293197,Capt…
30630	(((((((HmN_000040100.1mRNA:0,HmN_000040200.1mRNA:0):0,((EgrG_000774600.1mRNA:0.003159,EmuJ_000774600.1mRNA:0.010133):0.03849,TsM_000948800.1mRNA:0.073894):0.126837):0.041411,((SPER_0002976401-mRNA-1:0.002892,SPER_0003692901-mRNA-1:0.014396):0.042531,((SPER_0001132801-mRNA-1:0,SPER_0001132701-mRNA-1:0):0,(SPER_0002522701-mRNA-1:0.007089,SPER_0003032401-mRNA-1:0.023393):0.414039):0.094639):0.413549…
30651	((((Smp_191310.1.1:0.219189,csin102539mRNA:0.265872):0.08192,(((EgrG_000831600.1mRNA:0.008867,EmuJ_000831600.1mRNA:0.013181):0.051386,TsM_000840000.1mRNA:0.066932):0.18758,HmN_000847300.1mRNA:0.12393):0.081993):0.177057,((((((EgrG_000527350.1mRNA:0.007341,EmuJ_000527350.1mRNA:0.011908):0.035151,TsM_000033200.1mRNA:0.084182):0.101911,HmN_000055900.1mRNA:0.262535):0.164354,((SPER_0000827201-mRNA-1:…
30672	(((((Smp_120700.1.1:0.374816,Smp_086590.1.1:0.467033):0.044071,csin100053mRNA:0.241695):0.25468,Smp_195080.1.1:0.668625):0.086078,(((((EgrG_000528900.1mRNA:0.004611,EmuJ_000528900.1mRNA:0.011151):0.061003,TsM_000471200.1mRNA:0.060687):0.083329,(((EgrG_000528800.1mRNA:0.009196,EmuJ_000528800.1mRNA:0.014163):0.180756,TsM_001009800.1mRNA:0.08106):0.045748,HmN_000052600.1mRNA:0.212818):0.099037):0.10…
30693	(((((((EKC42949:0.524633,EKC30263:0.556404):0.165775,EKC30823:0.504109):0.127302,(EKC43070:0.597969,EKC34696:0.64553):0.218127):0.060388,EKC30731:1.45901):0.183766,EKC34344:1.14162):0.004205,CapteP227568:1.0145):0,((((((EKC28132:0.755136,EKC40653:0.850818):0.178717,(((EKC35043:0.006886,EKC29898:0.012349):0,EKC35042:0.106214):0.211112,EKC42187:0.373917):0.603752):0.310548,EKC38415:0.825331):0.0623…
30714	((((SPER_0002615001-mRNA-1:1.65076,HmN_000493100.1mRNA:1.95255):0.135664,(((EgrG_000182100.1mRNA:0.05444,TsM_000681300.1mRNA:0.058934):0.141263,HmN_000879800.1mRNA:0.191222):0.160559,(SPER_0000858901-mRNA-1:0,SPER_0003150301-mRNA-1:0.003445):0.218077):0.307499):0.063594,(((((EgrG_001150100.1mRNA:0.002661,EmuJ_001150100.1mRNA:0.018317):0.043771,TsM_000717100.1mRNA:0.061129):0.165209,HmN_000825200.…
30735	(((csin109461mRNA:0.458943,Smp_140730.1.1:1.1163):0.367689,(((((EmuJ_000895600.1mRNA:0.001502,EgrG_000895600.1mRNA:0.006068):0.089294,TsM_000540100.1mRNA:0.044241):0.599623,(HmN_000028800.1mRNA:0.00258,HmN_000028700.1mRNA:0.247879):1.07554):0.324824,(((EgrG_000522100.1mRNA:0.009068,EmuJ_000522100.1mRNA:0.022293):0.245167,TsM_001133000.1mRNA:0.095146):0.194598,((((TsM_000165400.1mRNA:0,TsM_0006835…
30756	((((((((EgrG_000892100.1mRNA:0.005825,EmuJ_000892100.1mRNA:0.015372):0.034289,TsM_000652900.1mRNA:0.046283):0.117509,HmN_000386800.1mRNA:0.228888):0.140851,(SPER_0003786901-mRNA-1:0.006988,SPER_0000399301-mRNA-1:0.014945):0.26521):0.000975,SPER_0002142601-mRNA-1:0.300684):0.025039,(csin106827mRNA:0.198136,Smp_148510.1.1:0.232977):0.115672):0.167861,((((EgrG_001088700.1mRNA:0.002792,EmuJ_001088700…
30777	((((Smp_073340.1.1:0.183793,csin104511mRNA:0.193001):0.058181,((((EmuJ_000258800.1mRNA:0.00292,EgrG_000258800.1mRNA:0.008613):0.027835,TsM_000917100.1mRNA:0.079646):0.132323,HmN_000520400.1mRNA:0.189294):0.04827,(((SPER_0002456601-mRNA-1:0,SPER_0000369301-mRNA-1:0.021334):0.871313,SPER_0001435501-mRNA-1:0.027603):0.428879,SPER_0003484601-mRNA-1:0):0.237382):0.071675):0.078365,(((((EgrG_000659500.…
30798	(((((((EgrG_000572900.1mRNA:0.010778,EmuJ_000572900.1mRNA:0.025304):0.041322,TsM_000970900.1mRNA:0.067974):0.148088,HmN_000193100.1mRNA:0.366107):0.215376,((TsM_000994500.1mRNA:0.868986,TsM_000769500.1mRNA:100000):1.87267,((EmuJ_000002000.1mRNA:0,EmuJ_000280100.1mRNA:0):0.308657,TsM_000024100.1mRNA:0):3.46615):0.616037):0.442064,SPER_0003652301-mRNA-1:4.17797):0.109166,Smp_184180.1.1:3.13208):0,(…
30819	(((((((SPER_0003235201-mRNA-1:0.119746,SPER_0002959101-mRNA-1:0.135476):0.011979,SPER_0000428101-mRNA-1:0.167279):0.011709,(((SPER_0003093001-mRNA-1:0,SPER_0003492401-mRNA-1:0.003137):0.254464,SPER_0002224401-mRNA-1:0.115612):0.013288,(SPER_0001300301-mRNA-1:0.008784,SPER_0003598901-mRNA-1:0.021355):0.09212):0.014499):0,(((SPER_0003041801-mRNA-1:0,SPER_0000947001-mRNA-1:0.003187):0.241358,SPER_00…
30840	(((((((EgrG_000362600.1mRNA:0.010913,EmuJ_000362600.1mRNA:0.01647):0.319979,TsM_000780000.1mRNA:0):0.121968,HmN_000599500.1mRNA:0.095665):0.166703,((SPER_0000286601-mRNA-1:0,SPER_0003437001-mRNA-1:0.017772):0.548912,SPER_0003380601-mRNA-1:0.239531):0.550739):0,((Smp_041280.1.1:0.186634,csin101750mRNA:0.212694):0.059967,(Smp_131780.1.1:0.209781,csin107083mRNA:0.30258):0.20705):0.027009):0.230304,(…
30861	(((((((EmuJ_000837200.1mRNA:0.004278,EgrG_000837200.1mRNA:0.006075):0.050133,TsM_000993800.1mRNA:0.062611):0.177473,HmN_000512900.1mRNA:0.27611):0.21362,((SPER_0000788801-mRNA-1:0.005051,SPER_0001144701-mRNA-1:0.007827):0,(SPER_0003362201-mRNA-1:0,SPER_0003362301-mRNA-1:0):0):0.357977):0.010134,(csin105527mRNA:0.306191,Smp_122800.1.1:0.352834):0.190773):0.124158,((Smp_101820.1.1:0.262233,csin1123…
30882	((((((TsM_001070600.1mRNA:0,TsM_000568000.1mRNA:0):0,(EmuJ_000988700.1mRNA:0,EgrG_000988700.1mRNA:0.024461):0.018397):0.167992,HmN_000323500.1mRNA:0.173981):0.123448,((SPER_0002525001-mRNA-1:0,SPER_0002024801-mRNA-1:0.009513):0.177948,(((SPER_0002664701-mRNA-1:0,SPER_0000659501-mRNA-1:0.009691):0,SPER_0003468501-mRNA-1:0):0.208597,((SPER_0001194201-mRNA-1:0.346038,SPER_0002818401-mRNA-1:0.366594)…
30903	(((((((EgrG_000492600.1mRNA:0.004801,EmuJ_000492600.1mRNA:0.011244):0.047758,TsM_001157300.1mRNA:0.054827):0.098377,HmN_000435400.1mRNA:0.380533):0.209999,(SPER_0003610601-mRNA-1:0,SPER_0002249701-mRNA-1:0.072039):0.302113):0.085471,((SPER_0000751801-mRNA-1:0.805706,HmN_000394600.1mRNA:0.987065):0,((SPER_0002951301-mRNA-1:1.05006,HmN_000435300.1mRNA:1.51396):0.236058,Smp_174840.1.1:0.662685):0.49…
30924	(((((CapteP23401:0.088921,CapteP212428:0.324498):0.185238,CapteP109885:0.514151):0.139791,(CapteP196989:0.045323,CapteP212108:0.118802):1.0596):0.065199,(EKC42148:0.375904,CapteP23613:0.526027):0.085123):0.0583205,(((((CapteP185888:0.354557,EKC19407:0.440596):0.214719,(CapteP154442:0.310656,EKC39113:0.449601):0.262146):0.066268,((EKC19474:0.676773,EKC42557:1.0114):0.073215,(CapteP171476:0.492615,…
30945	((((CapteP188571:0.560124,EKC36477:0.74107):0.028751,(((CapteP107912:0.536872,csin100538mRNA:1.17611):0.045844,CapteP211454:0.672682):0.011322,CapteP204388:0.910215):0.039513):0.00798,(((EKC23191:0.439882,EKC22557:0.644899):0,((CapteP194620:0.678807,CapteP191211:0.931266):0,EKC18577:0.661566):0.019341):0.021412,((CapteP192796:0.509525,csin100536mRNA:0.964267):0.072187,CapteP185470:0.916325):0.054…
30966	((((((EgrG_000802400.1mRNA:0.003987,EmuJ_000802400.1mRNA:0.015127):0.028065,TsM_000704800.1mRNA:0.164402):0.426956,(SPER_0002219401-mRNA-1:0.030598,SPER_0003977401-mRNA-1:0.032678):1.29874):0,(((csin110418mRNA:0.851102,Smp_139360.1.1:0.913471):0.311733,SPER_0003913601-mRNA-1:4.79549):0,(((Smp_212430.1.1:2.49834,Smp_212440.1.1:4.10254):0.711031,csin106676mRNA:0.453081):0.367692,(((EgrG_001078800.1…
30987	(((((((((CapteP184923:0.145544,CapteP210774:0.228314):0,(CapteP217446:0,CapteP201762:0.004189):0.225592):0.734924,CapteP215293:0):0.003846,CapteP185405:0.017979):0.036702,CapteP206030:0.008475):0.005528,CapteP188693:0.07939):0.007853,((((((CapteP215573:0,CapteP204918:0.002542):0,CapteP215177:0.010229):0.051255,CapteP189571:0.08573):0.002942,(CapteP205373:0.010836,CapteP214243:0.176369):0.03226):0…
31008	(((((((SPER_0001951201-mRNA-1:0,SPER_0003626701-mRNA-1:0):0,SPER_0003149701-mRNA-1:2.86903):0.193565,SPER_0003441101-mRNA-1:0):0.078119,(((EmuJ_000296500.1mRNA:0,EgrG_002008700.1mRNA:0):0.081968,TsM_000996100.1mRNA:0.048822):0.230156,HmN_000177600.1mRNA:0.158388):0.094991):0.222079,((((SPER_0000669601-mRNA-1:0,SPER_0003542501-mRNA-1:0):0.086893,SPER_0002583901-mRNA-1:100000):0.076876,((SPER_00011…
31029	((((((((EKC26483:0.756165,EKC23900:1.02005):0.083102,EKC26485:0.487879):0.049449,(((EKC27981:0.036373,EKC37310:0.036658):0.020315,(EKC27980:0.011854,EKC27982:0.017458):0.041306):0.160021,EKC22507:0.425942):0.198793):0.06939,(EKC26486:0.515375,EKC25569:0.717588):0.210482):0.066864,(EKC36592:0.658254,EKC34578:0.974735):0.141918):0.069981,(((EKC33451:0.459784,EKC26054:0.473457):0.055337,(EKC35364:0,…
31050	(((SPER_0002195001-mRNA-1:0,SPER_0002090501-mRNA-1:0):0.29536,((csin101745mRNA:0.104934,Smp_125290.1.1:0.433324):0.088388,((((SPER_0003660501-mRNA-1:0.027933,SPER_0001820501-mRNA-1:0.03452):0.671966,((SPER_0003038301-mRNA-1:0.037844,SPER_0003311601-mRNA-1:0.045428):0.076439,SPER_0003454001-mRNA-1:0):0.994978):0,(((EgrG_000340900.1mRNA:0.003613,EmuJ_000340900.1mRNA:0.007777):0.079524,TsM_000964000…
31071	((((Smp_138930.2.1:0,Smp_138930.1.1:0):0.105563,csin109224mRNA:0.348328):0.132222,(((((((((SPER_0003395401-mRNA-1:100000,SPER_0003580101-mRNA-1:100000):100000,SPER_0001595501-mRNA-1:100000):100000,SPER_0003330301-mRNA-1:100000):100000,SPER_0003204701-mRNA-1:100000):100000,SPER_0003439401-mRNA-1:0.413276):1.78982,SPER_0000527501-mRNA-1:0):0.076537,SPER_0001101801-mRNA-1:0):0.01658,HmN_000057000.1m…
31092	(((((((csin100365mRNA:0.054323,csin104510mRNA:0.164193):0,csin111461mRNA:0.176192):0,(((csin104886mRNA:0.010717,csin111525mRNA:0.305103):0.003414,((((csin104442mRNA:0.018763,csin110704mRNA:0.028729):0,csin101678mRNA:0.00348):0.003564,(((csin110512mRNA:0,csin106666mRNA:0.22806):0,csin100060mRNA:0.003307):0,csin106594mRNA:0):0.019644):0,csin100314mRNA:0.086172):0.003639):0.019769,csin103830mRNA:0.0…
31113	((((EKC42281:1.78881,EKC24162:1.85603):0,CapteP194612:100000):0,((((CapteP201920:0,CapteP224137:0):0,((CapteP215467:0,CapteP142014:0):0,CapteP198254:5.18684):0.541019):0,EKC35963:0.27967):0.009915,(((EKC35465:0,EKC35464:0):0,(EKC25912:0,EKC25911:0):0):0,CapteP143471:0.824215):0.356907):0.110568):0,(((CapteP189051:0,CapteP189050:0):0,(EKC34873:0.184316,EKC22276:0.32162):0.054322):0.05555,CapteP203…
31134	(((((((EmuJ_000067800.1mRNA:0.007807,EgrG_000067800.1mRNA:0.013007):0.050302,TsM_000422500.1mRNA:0.042618):0.118362,HmN_000273300.1mRNA:0.19111):0.073756,(SPER_0002381201-mRNA-1:0,SPER_0003724201-mRNA-1:0.013611):1.55629):0.041013,(((SPER_0003351601-mRNA-1:0,SPER_0002964401-mRNA-1:0.065943):0.283682,SPER_0001584901-mRNA-1:4.59883):0,(Smp_163360.1.1:2.22352,csin101508mRNA:2.48264):0.51226):0.26158…
31155	(((((((CapteP97020:0.061966,CapteP144288:0.096275):0.005421,CapteP145629:0.078766):0.014402,CapteP101416:0.24986):0,(CapteP136184:0.078759,CapteP141019:0.104626):0.005816):0,(((((CapteP136222:0.060168,CapteP144893:0.143695):0.002834,(CapteP45117:0.059826,CapteP137176:0.120432):0.007175):0.003993,(CapteP68417:0.059665,CapteP109621:0.073878):0.022868):0.004294,(CapteP28007:0.08964,CapteP31029:0.258…
31176	(((((EmuJ_000919600.1mRNA:0.012077,EgrG_000919600.1mRNA:0.022756):0.058002,TsM_000557700.1mRNA:0.0609):0.247615,HmN_000235600.1mRNA:0.219077):0.148078,((((SPER_0003917101-mRNA-1:0.010786,SPER_0000195101-mRNA-1:0.019391):0.02022,SPER_0003023201-mRNA-1:0.064925):0.155208,SPER_0001684301-mRNA-1:0.223146):0.03734,((((SPER_0002285801-mRNA-1:0.036462,SPER_0001933201-mRNA-1:0.060979):0.303857,SPER_00001…
31197	(((((((EgrG_000640700.1mRNA:0.005155,EmuJ_000640700.1mRNA:0.008753):0.034772,TsM_000857200.1mRNA:0.232509):0.109098,HmN_000831700.1mRNA:0.119994):0.053319,(SPER_0000274901-mRNA-1:0,SPER_0003253901-mRNA-1:0):0.135689):0.019982,(Smp_134430.1.1:0.164275,csin102753mRNA:0.166588):0.120643):0.074607,(((SPER_0002864501-mRNA-1:0.20666,SPER_0000315201-mRNA-1:0.380223):0.022625,(((SPER_0003674101-mRNA-1:0.…
31218	((((((EmuJ_000694000.1mRNA:0.004228,EgrG_000694000.1mRNA:0.005024):0.061633,TsM_001107800.1mRNA:0.039854):0.119807,HmN_000867200.1mRNA:0.24958):0.087967,(((SPER_0003439601-mRNA-1:0,SPER_0000127101-mRNA-1:0.009745):0.019569,SPER_0001213201-mRNA-1:0):0.019874,((((SPER_0002204701-mRNA-1:0,SPER_0002742901-mRNA-1:0):1.42588,SPER_0001806601-mRNA-1:0):0.016462,((SPER_0002653801-mRNA-1:0,SPER_0003706001-…
31239	(((((csin103277mRNA:0.660526,Smp_138170.1.1:0.667917):0.594319,((TsM_000714300.1mRNA:0,TsM_000921900.1mRNA:0):0,(((EgrG_000983700.1mRNA:0,EmuJ_000983700.1mRNA:0.008375):0,(TsM_000714200.1mRNA:0,TsM_000922000.1mRNA:0):0):0.011539,HmN_000123000.1mRNA:0.534431):0.074502):0.611527):0.36407,((((TsM_000300000.1mRNA:0.165339,TsM_000300100.1mRNA:0.245712):0,(EgrG_000713050.1mRNA:0.001177,EmuJ_000713050.1…
31260	(((CapteP187358:0.458795,CapteP192149:0.499675):0.132857,((CapteP204296:0.003427,CapteP204297:0.003822):0.093899,CapteP203526:0.059082):0.346944):0.13978,((CapteP189693:0.122995,CapteP200528:0.137592):0.078968,(((((CapteP91635:0.063085,CapteP118295:0.11237):0.015761,((CapteP188655:0.093449,CapteP95477:0.102208):0.012386,CapteP188651:0.097701):0.033913):0.010185,((CapteP188657:0.077152,CapteP18865…
31281	(((((((EgrG_000527000.1mRNA:0.003947,EmuJ_000527000.1mRNA:0.013912):0.036712,TsM_000536400.1mRNA:0.080473):0.186016,HmN_000055600.1mRNA:0.169273):0.080114,SPER_0003827001-mRNA-1:0.305076):0.08359,(csin103200mRNA:0.196744,Smp_097590.1.1:0.263124):0.111729):0.066541,((csin105292mRNA:0.338966,Smp_096270.1.1:0.402725):0.138425,((((EgrG_000435000.1mRNA:0.001983,EmuJ_000435000.1mRNA:0.015394):0.046803,…
31302	((((EKC35874:0.491381,EKC28915:0.843692):0.011507,(((((((EKC23716:0.150448,EKC23717:0.233133):0.237458,EKC26149:0.480083):0.064304,EKC27897:0.434556):0.016347,(CapteP196315:1.11853,CapteP216500:1.74462):0.43488):0.035183,(EKC22514:0.383696,CapteP185157:0.72484):0.083063):0.011072,((EKC36544:0.664571,CapteP200922:0.72182):0.120133,(EKC29034:0.356028,EKC34234:0.849308):0.154239):0.028593):0,(EKC237…
31323	((((EKC21323:0.337494,CapteP149014:0.346178):0.124933,(((CapteP162931:0.276074,EKC38866:0.356847):0.043252,((EKC42128:0.29509,EKC40806:0.471244):0.078318,(EKC25287:0.103035,EKC25294:0.118724):0.403661):0.066884):0.055667,(CapteP163321:0.274663,EKC19120:0.279282):0.14782):0.149609):0.045344,(((CapteP161607:0.521893,CapteP82511:0.569514):0.079647,CapteP166244:0.431319):0.080946,EKC28000:0.497431):0…
31344	(((((EKC31899:0.303184,CapteP199088:0.524465):0.213492,CapteP159257:0.387054):0.095559,((EKC38419:0.043033,EKC38418:0.074671):0.418131,CapteP171636:0.43234):0.181535):0.08127,((((EKC25378:0.197606,EKC18556:0.507087):0.068607,CapteP182499:0.270333):0.071046,(CapteP57750:0.34953,EKC29569:0.816184):0.220295):0.035787,(EKC43102:0.191369,CapteP149447:0.212311):0.139068):0.091815):0.0509015,((HmN_00073…
31365	(((((((EgrG_001152200.1mRNA:0.008293,EmuJ_001152200.1mRNA:0.009601):0.061942,TsM_000630100.1mRNA:0.066034):0.303948,HmN_000640500.1mRNA:0.101345):0.337918,(SPER_0000176901-mRNA-1:0.016856,SPER_0000930001-mRNA-1:0.03242):0.849071):0.089728,(Smp_129240.1.1:0.336954,csin104804mRNA:0.41989):0.180438):0.299489,((csin102107mRNA:0.479825,Smp_138600.1.1:0.655795):0.155176,(((((EgrG_000659100.1mRNA:0,EgrG…
31386	(((CapteP207418:0.345616,CapteP213738:0.809151):0.114976,(((((((CapteP187416:0.004443,CapteP199201:0.040236):0.020037,((CapteP192786:0.005099,CapteP212934:0.012563):0.022242,CapteP187417:0.011478):0.058692):0.032801,CapteP197638:0.100493):0.040182,CapteP212799:0.069486):0.26511,(CapteP216391:0.048154,CapteP210549:0.055671):0.44556):0.051968,(((CapteP208285:0,CapteP199980:0):0.28469,CapteP188232:0…
31407	((SPER_0003607801-mRNA-1:0.266298,EKC21719:4.64067):0,((((SPER_0000635901-mRNA-1:0.036646,SPER_0003218201-mRNA-1:0.064949):0.387656,EKC21132:1.96311):0.031913,((EKC30828:0,EKC41208:0.015828):0.188821,CapteP163846:0.627497):0.418593):0.11271,((((EgrG_000166400.1mRNA:0.029092,TsM_001132800.1mRNA:0.088667):0.193997,HmN_000125500.1mRNA:0.204151):0.077707,(((SPER_0003019701-mRNA-1:0,SPER_0001808301-mR…
31428	(((((((EmuJ_001093100.1mRNA:0.005657,EgrG_001093100.1mRNA:0.006775):0.057779,TsM_000372700.1mRNA:0.054821):0.133437,HmN_000788100.1mRNA:0.105151):0.085765,(SPER_0001344901-mRNA-1:0.002517,SPER_0002721301-mRNA-1:0.012846):0.213159):0.090013,((Smp_006860.1.1:0,Smp_006860.2.1:0):0.170468,csin111342mRNA:0.205582):0.128276):0.178406,((((((EgrG_000772400.1mRNA:0.002371,EmuJ_000772400.1mRNA:0.00478):0.0…
31449	(((((csin100116mRNA:0,csin100115mRNA:0):0.220889,csin100114mRNA:0.331639):0.226088,Smp_051920.2.1:0.501507):0.301935,((((((EgrG_000861500.1mRNA:0.006792,EmuJ_000861500.1mRNA:0.00741):0.061948,TsM_000052300.1mRNA:0.08419):0.15946,HmN_000753700.1mRNA:0.409694):0.093116,SPER_0002835801-mRNA-1:0.576641):0.06164,(csin101669mRNA:0.378074,Smp_055740.1.1:0.532901):0.281682):0,((((EgrG_000606200.1mRNA:0.0…
31470	((((((((((SPER_0001336901-mRNA-1:0.067239,SPER_0003379401-mRNA-1:0.100379):0.051794,SPER_0001466701-mRNA-1:0.399797):0.196615,SPER_0001604901-mRNA-1:0.055057):0,(SPER_0002141301-mRNA-1:0.007982,SPER_0000085801-mRNA-1:0.011449):0.018959):0.008386,SPER_0003752201-mRNA-1:0.051322):0.01322,(SPER_0001076601-mRNA-1:0.023736,SPER_0003721601-mRNA-1:0.039612):0.014894):0.008671,SPER_0001140401-mRNA-1:0.02…
31491	((((((((EgrG_000874400.1mRNA:0.006129,EmuJ_000874400.1mRNA:0.009776):0.046207,TsM_000717700.1mRNA:0.049592):0.120741,HmN_000482500.1mRNA:0.223186):0.185269,(SPER_0000340801-mRNA-1:0,SPER_0000086901-mRNA-1:0.122105):0.237629):0.109102,(Smp_213110.1.1:0.248846,csin107543mRNA:0.276215):0.123227):0.087721,SPER_0000631601-mRNA-1:2.07131):0.398562,(((((EgrG_000431500.1mRNA:0.012788,EmuJ_000431500.1mRNA…
31512	(((((((SPER_0003599801-mRNA-1:0.005466,SPER_0003539401-mRNA-1:0.024926):0.012702,SPER_0000850701-mRNA-1:0.140141):0,((SPER_0002011001-mRNA-1:0.006137,SPER_0001382601-mRNA-1:0.048846):1.90905,SPER_0003753401-mRNA-1:3.27013):0.514349):0.136679,(SPER_0001016101-mRNA-1:0.404315,SPER_0002795701-mRNA-1:0.853543):1.75745):0,((((EgrG_000085200.1mRNA:0.009609,EmuJ_000085200.1mRNA:0.012851):0.062242,TsM_00…
31533	(((((Smp_167770.1.1:1.00574,Smp_150630.1.1:1.31016):0.003545,csin100859mRNA:1.91629):0.374996,SPER_0001642801-mRNA-1:2.67326):0.055793,((csin111366mRNA:0.742906,Smp_155250.1.1:0.976523):0.148498,(TsM_000278500.1mRNA:0.312418,HmN_000489600.1mRNA:0.452097):0.235299):0.138235):0,(((EKC42940:0.167801,CapteP226190:0.281881):0.064537,EKC42941:0.264453):0.056269,((((CapteP224811:0.403791,CapteP177303:0.…
31554	(((((((EgrG_000878100.1mRNA:0.005543,EmuJ_000878100.1mRNA:0.026571):0.058486,TsM_001161600.1mRNA:0.048663):0.251264,HmN_000516200.1mRNA:0.702225):0.165526,SPER_0001019301-mRNA-1:0.156262):0.03193,((Smp_180910.1.1:0,Smp_180910.2.1:0):0.383458,csin109760mRNA:0.306477):0.255135):0.135527,((((((EmuJ_000450400.1mRNA:0.002589,EgrG_000450400.1mRNA:0.003457):0.04126,TsM_000274800.1mRNA:0.063573):0.169504…
31575	((((SPER_0001273801-mRNA-1:1.38249,SPER_0000285001-mRNA-1:1.81442):1.8667,SPER_0003128201-mRNA-1:2.67694):0,(((((EmuJ_000580600.1mRNA:0.006349,EgrG_000580600.1mRNA:0.012925):0.048894,TsM_000837600.1mRNA:0.058705):0.094159,HmN_000100700.1mRNA:0.201046):0.117076,((SPER_0001916201-mRNA-1:0.005965,SPER_0000079601-mRNA-1:0.009065):0,SPER_0002033001-mRNA-1:0.02077):0.41107):0.237236,(csin100785mRNA:0.2…
31596	((((((((EgrG_000527100.1mRNA:0.010753,EmuJ_000527100.1mRNA:0.019619):0.029295,TsM_000887900.1mRNA:0.090475):0.071229,TsM_001147200.1mRNA:0.307375):0.206916,HmN_000055700.1mRNA:0.192721):0.122485,((SPER_0003544201-mRNA-1:0.006426,SPER_0003837201-mRNA-1:0.013249):0.025069,SPER_0002697901-mRNA-1:0):0.711922):0.147559,(csin101364mRNA:0.336392,Smp_141250.1.1:0.718678):0.323548):0.144844,((Smp_135370.1…
31617	((((csin108433mRNA:0.285442,Smp_000900.1.1:0.548376):0.462202,(((EmuJ_000897300.1mRNA:0.005787,EgrG_000897300.1mRNA:0.00903):0.054247,TsM_001173300.1mRNA:0.053469):0.131828,HmN_000030200.1mRNA:0.302046):0.623388):0.169242,(((((EgrG_000902300.1mRNA:0.004546,EmuJ_000902300.1mRNA:0.00929):0.034716,TsM_000071400.1mRNA:0.049849):0.109266,HmN_000589600.1mRNA:0.221201):0.248329,csin107614mRNA:0.512134):…
31638	((((((EKC33446:0.309314,EKC33450:0.330635):0.096283,(EKC23104:0.224159,EKC27549:0.326233):0.633326):0.0673,((EKC33981:0,EKC29425:0.004106):0.602651,EKC30945:0.297015):0.105306):0.092365,EKC29218:0.514459):0.04629,((CapteP185069:0.20013,CapteP218794:0.237857):0.109975,CapteP214827:0.437246):0.234133):0,(((CapteP4034:0.436436,EKC30234:0.462899):0.235526,CapteP154025:0.54827):0,(((EKC33982:0.365192,…
31659	((((csin100860mRNA:0.180521,Smp_084090.1.1:0.251316):0.150786,(((((EgrG_000481400.1mRNA:0.000147,EmuJ_000481400.1mRNA:0.008826):0.067078,TsM_000339800.1mRNA:0.052475):0.067707,HmN_000645600.1mRNA:0.201213):0.084794,SPER_0000854101-mRNA-1:0.260684):0,(TsM_001201400.1mRNA:0.112568,SPER_0001247601-mRNA-1:0.40648):0.244038):0.161476):0.235568,((Smp_148200.1.1:0.71171,csin100273mRNA:0.736369):0.216501…
31680	(((((((EgrG_001133800.1mRNA:0.002489,EmuJ_001133800.1mRNA:0.014565):0.043841,TsM_001098900.1mRNA:0.054663):0.095748,HmN_000530400.1mRNA:0.142877):0.118468,(SPER_0000855901-mRNA-1:0,SPER_0003095501-mRNA-1:0.058374):0.308465):0.227431,Smp_144050.1.1:0.630217):0,(((((SPER_0002800901-mRNA-1:0.081841,SPER_0002272601-mRNA-1:0.202453):0.258806,(SPER_0002186501-mRNA-1:0.010362,SPER_0002994401-mRNA-1:0.02…
31701	(((((((EgrG_t000062.1mRNA:0,EgrG_t000027.1mRNA:0):0,(((EgrG_t000034.1mRNA:0,EgrG_t000041.1mRNA:0):0,EgrG_t000055.1mRNA:0):0,EgrG_t000048.1mRNA:0):0):0,EgrG_t000020.1mRNA:0):0,EgrG_t000006.1mRNA:0):0,EgrG_t000013.1mRNA:0):0.009916,EmuJ_t000522.1mRNA:0):0,((((((((EmuJ_t000516.1mRNA:0,EmuJ_t000498.1mRNA:0):0,EmuJ_t000534.1mRNA:0):0,EmuJ_t000486.1mRNA:0):0,EmuJ_t000510.1mRNA:0):0,EmuJ_t000504.1mRNA:0…
31722	((((((EKC22048:0.489509,CapteP187238:0.630531):0.020396,(CapteP83790:0.311617,EKC33597:0.367973):0.223616):0.014087,(CapteP110759:0.262157,EKC36907:0.335404):0.206063):0.089016,((CapteP65280:0.236789,EKC41004:0.502606):0.411872,EKC37806:0.512015):0.108754):0.188904,CapteP24565:0.287766):0.012749,(((Smp_043260.1.1:0.299997,Smp_043290.1.1:0.312817):0.105986,((((Smp_145520.1.1:0.024963,Smp_043300.1.…
31743	(((Smp_128050.1.1:0,csin111629mRNA:0.778068):0.419835,(((SPER_0000110301-mRNA-1:0,SPER_0003616601-mRNA-1:0):1.90575,TsM_001144200.1mRNA:0):0,((((EmuJ_001114600.1mRNA:0,EgrG_001114600.1mRNA:0):0.080621,TsM_001144300.1mRNA:0.069347):0,HmN_000625600.1mRNA:0.354754):0,(((SPER_0001609401-mRNA-1:0,SPER_0002990801-mRNA-1:0.012165):0.012853,SPER_0001807201-mRNA-1:0):0,((((SPER_0000864301-mRNA-1:0.221335,…
31764	(((((((EmuJ_000768200.1mRNA:0.004771,EgrG_000768200.1mRNA:0.0053):0,((HmN_000869800.1mRNA:0.001709,HmN_000036300.1mRNA:0.029043):0.348805,TsM_001186200.1mRNA:0.063096):0.01119):0.131334,SPER_0000972501-mRNA-1:0.397428):0.088317,(((SPER_0003667101-mRNA-1:0,SPER_0002706201-mRNA-1:0.402335):0.5221,HmN_000870700.1mRNA:0):0,(((SPER_0000968401-mRNA-1:0.03408,SPER_0000605201-mRNA-1:0.050636):0.239048,SP…
31785	((((((((csin102761mRNA:0.875947,csin112371mRNA:0.977096):0.326793,csin105330mRNA:0.993005):0.354893,csin111541mRNA:0.690904):0.234868,csin100253mRNA:0.92762):0.15791,csin101731mRNA:1.11966):0.217614,(csin104607mRNA:1.10442,csin106690mRNA:1.25117):0.301454):0.786137,csin106157mRNA:2.93642):0.179178,(((((csin104420mRNA:0.616841,csin101948mRNA:0.742843):0.256027,csin110190mRNA:0.986386):0.231395,(((…
31806	(((csin106370mRNA:0.505986,csin104520mRNA:0.735361):0.170418,((((csin108320mRNA:0.216663,csin109424mRNA:0.603386):0.049749,csin112576mRNA:0.353865):0.056351,((csin108319mRNA:0.092561,csin112907mRNA:0.095906):0.093408,csin108318mRNA:0.270308):0.066276):0.04634,(csin101478mRNA:0.720144,csin101480mRNA:1.12899):0.435054):0.256377):0.009701,(((((csin110373mRNA:0,csin112913mRNA:0.014299):0.84452,csin10…
31827	((EKC19701:0.539408,EKC19703:0.669258):0.102148,((((Smp_197370.1.1:0.258381,csin108411mRNA:0.269657):0.162712,(((EgrG_001060700.1mRNA:0.006268,EmuJ_001060700.1mRNA:0.009147):0.051581,TsM_000554400.1mRNA:0.054144):0.142499,HmN_000380000.1mRNA:0.113095):0.225443):0.102827,((Smp_144910.1.1:0.22272,csin106679mRNA:0.254872):0.135217,(((EgrG_000823800.1mRNA:0.006893,EmuJ_000823800.1mRNA:0.008784):0.051…
31848	((((((((((((EKC35718:0.147219,EKC35716:0.257511):0.103654,EKC35717:0.269071):0.039217,EKC32252:0.136876):0.037559,EKC19596:0.199153):0.067847,EKC25422:0.241086):0.119855,EKC36274:0.306683):0.179508,(EKC19955:0.032672,EKC19956:0.099511):0.418497):0.070241,EKC29830:0.399188):0.042191,(((EKC34970:0.061058,EKC18838:0.071796):0.204163,EKC21393:0.414699):0.050231,EKC21084:0.2901):0.14612):0.101018,EKC1…
31869	((((SPER_0001020701-mRNA-1:0.161126,SPER_0003817101-mRNA-1:0.175141):0.001338,((SPER_0001188901-mRNA-1:0.082704,SPER_0002322501-mRNA-1:0.311177):0.057823,(((((((SPER_0000105701-mRNA-1:0.067449,SPER_0001260101-mRNA-1:0.068372):0.007919,(SPER_0001774901-mRNA-1:0.042163,SPER_0001700001-mRNA-1:0.048067):0.009504):0.008853,SPER_0000999501-mRNA-1:0.082326):0.004118,SPER_0003680501-mRNA-1:0.119752):0.01…
31890	((((((((EgrG_000763400.1mRNA:0.010316,EmuJ_000763400.1mRNA:0.032488):0,TsM_000063600.1mRNA:0.1087):0.114113,HmN_000456400.1mRNA:0.263614):0,(((((SPER_0001335101-mRNA-1:0.08645,SPER_0002795101-mRNA-1:100000):1.81837,SPER_0003073501-mRNA-1:0.261454):0.731591,SPER_0001662801-mRNA-1:100000):0,(SPER_0003736301-mRNA-1:0.012316,SPER_0001335201-mRNA-1:0.020589):0):0.022666,SPER_0003231501-mRNA-1:100000):…
31911	((((((((CapteP123226:0.027937,CapteP81759:0.045783):0.03451,CapteP148616:0.072797):0.021073,CapteP140453:0.008621):0.29614,CapteP219569:0.221838):0.058635,(CapteP172188:0.061552,CapteP226306:0.06625):0.175182):0.056559,CapteP98516:0.371342):0.0922,(((((CapteP206337:0.002075,CapteP184961:0.038318):0.043755,CapteP110177:0.043606):0.078372,CapteP116377:0.13984):0.016827,((((CapteP168778:0.003026,Cap…
31932	(((((Smp_030500.1.1:0.006492,Smp_030500.2.1:0.021552):0.265116,csin103571mRNA:0.277384):0.062994,(((EgrG_000686100.1mRNA:0.008654,EmuJ_000686100.1mRNA:0.009094):0.057112,TsM_000815100.1mRNA:0.061816):0.18665,HmN_000614000.1mRNA:0.183535):0.255839):0.110015,(((Smp_168310.1.1:0.239315,Smp_169570.1.1:0.249679):0.187944,csin107397mRNA:0.359046):0.193066,((((EgrG_000585800.1mRNA:0.004056,EmuJ_00058580…
31953	((((((CapteP88617:0.045492,CapteP56974:0.206457):0.082341,CapteP216182:0.267428):0.071988,CapteP204541:0.44698):0.055186,(((CapteP103495:0.008054,CapteP146063:0.011045):0.347645,CapteP87613:0.195848):0.056424,CapteP89998:0.476355):0.080278):0.02748,(CapteP86332:0.019811,CapteP129173:0.03686):0.32093):0.0618245,((((CapteP113182:0.275663,CapteP40037:0.4141):0.030415,((((CapteP91199:0.050668,CapteP3…
31974	(((((SPER_0002921101-mRNA-1:0.526643,EmuJ_000025000.1mRNA:0.602288):0.731767,((csin109351mRNA:0.211961,Smp_163980.1.1:0.321542):0.016801,(((EgrG_000926300.1mRNA:0.01228,EmuJ_000926300.1mRNA:0.020785):0.07667,TsM_000966300.1mRNA:0.170827):0.72503,SPER_0001993501-mRNA-1:0.114926):0.730266):1.20893):0.442799,(((((EmuJ_000794400.1mRNA:0.002295,EgrG_000794400.1mRNA:0.004565):0.07133,TsM_000286000.1mRN…
31995	((((Smp_012570.1.1:0.257745,csin102213mRNA:0.2843):0.15384,((((SPER_0003877901-mRNA-1:0.005175,SPER_0001437901-mRNA-1:0.012708):0,SPER_0001304601-mRNA-1:1.36783):0.253868,SPER_0003468101-mRNA-1:0.206378):0,(((EgrG_000237300.1mRNA:0.000927,EmuJ_000237300.1mRNA:0.01433):0.091335,TsM_000092600.1mRNA:0.040027):0.13648,HmN_000676800.1mRNA:0.159133):0.088929):0.162485):0.367164,(((SPER_0000988601-mRNA-…
32016	((((SPER_0001674401-mRNA-1:0.647985,SPER_0003466601-mRNA-1:0.707482):0.767631,SPER_0000375401-mRNA-1:2.67687):0.535601,Smp_095880.1.1:1.34031):0,(((((EgrG_000184400.1mRNA:0.053299,TsM_000716000.1mRNA:0.063239):0.089623,(HmN_000824400.1mRNA:0,HmN_000822100.1mRNA:0):0.30275):0,(((SPER_0003584001-mRNA-1:0,SPER_0002203501-mRNA-1:0.191537):0.038644,((SPER_0003529701-mRNA-1:0.128131,SPER_0003331601-mRN…
32037	(((((((EKC19667:0.032023,EKC38710:0.04394):0.031381,((EKC17723:0.194302,EKC22705:0.341124):0.168852,EKC27300:0.108589):0.165703):0.002662,((((EKC36358:0.023678,EKC36208:0.342706):0.012106,EKC31523:0.022373):0.011401,EKC29519:0.037295):0.008458,(EKC38711:0.011618,EKC17552:0.031218):0.047615):0.014813):0.019376,EKC38704:0.099254):0.005077,(EKC22788:0.000574,EKC35678:0.278115):0.031119):0,EKC17835:0…
32058	((CapteP212288:0.538516,EKC32127:1.56862):0,(((((((CapteP226929:0,CapteP114926:0.015333):0.167678,CapteP120576:0.22745):0.04417,CapteP69221:0.215019):0.055529,((((CapteP213610:0,CapteP59403:0):0.056798,((CapteP43570:0.000703,CapteP117141:0.002387):0.00382,CapteP217757:0.040348):0.058501):0.011887,CapteP144340:0.04715):0.011874,CapteP33970:0.058587):0.152295):0.423729,(CapteP194695:0,CapteP155395:…
32079	(((EKC40528:0.095711,EKC35090:0.571111):0.46336,EKC21807:0.860917):0.0283525,(((((((((EKC22766:0.152913,EKC24132:0.170701):0.007909,(EKC37274:0.115485,EKC20396:0.592611):0.041064):0.014365,((EKC35910:0.050267,EKC34255:0.060679):0.100722,EKC20890:0.247336):0.030545):0.010253,(EKC28613:0.116913,EKC40122:0.243873):0.026749):0.052252,((EKC41171:0.323807,EKC26670:0.458715):0,EKC32173:0.241026):0.06309…
32100	((((csin111422mRNA:0.590643,Smp_140070.1.1:1.02808):0.327901,((((EgrG_000317700.1mRNA:0.004577,EmuJ_000317700.1mRNA:0.016824):0.035354,TsM_000286300.1mRNA:0.09287):0.138267,HmN_000314300.1mRNA:0.21067):0.269162,(SPER_0002654301-mRNA-1:0.196334,SPER_0000619301-mRNA-1:0.421753):0.310714):0.474422):0.683895,(SPER_0003446101-mRNA-1:0.063209,SPER_0000915401-mRNA-1:0.063783):2.65292):0,(((CapteP204074:…
32121	(((((((EmuJ_000126800.1mRNA:0.007616,EgrG_000126800.1mRNA:0.01521):0.092236,TsM_000605200.1mRNA:0.075462):0.204109,HmN_000549200.1mRNA:0.222865):0.040276,((SPER_0001755801-mRNA-1:0,SPER_0003737901-mRNA-1:0):0.014683,SPER_0001924101-mRNA-1:0.025969):0.326705):0.106224,(Smp_060700.1.1:0.08522,csin103828mRNA:0.719964):0.29589):0.051922,(((((EgrG_000107900.1mRNA:0.0079,EmuJ_000107900.1mRNA:0.009193):…
32142	((((EKC32586:0.039733,EKC40412:0.241543):0.003625,EKC34869:4.12194):0.651098,CapteP211586:0.517095):0,((CapteP223239:0.585973,EKC41583:0.690197):0.004089,(((EKC20472:0.560013,CapteP224597:0.718611):0.002566,(((EKC34871:0.180598,CapteP209896:0.745494):0.138563,EKC42889:0.679261):0.020781,(((EKC22483:0.09994,EKC22484:0.106047):0.509212,EKC28789:0.53569):0.035906,(CapteP223958:0.388129,EKC41289:1.29…
32163	(((((((EgrG_000324900.1mRNA:0.003553,EmuJ_000324900.1mRNA:0.007725):0.049332,TsM_000310400.1mRNA:0.054345):0.120725,HmN_000538500.1mRNA:0.146111):0.201188,SPER_0002561001-mRNA-1:0.548577):0.065771,(csin103556mRNA:0.248768,Smp_141150.1.1:0.357157):0.175151):0.030927,(((((EmuJ_000798300.1mRNA:0.007216,EgrG_000798300.1mRNA:0.009552):0.03489,TsM_000686800.1mRNA:0.085941):0.043415,TsM_000686700.1mRNA:…
32184	((((((((EmuJ_000425100.1mRNA:0.003064,EgrG_000425100.1mRNA:0.006472):0.055823,TsM_000587400.1mRNA:0.040936):0.057041,HmN_000820000.1mRNA:0.276805):0.140743,SPER_0000415601-mRNA-1:0.226141):0.089067,(csin107779mRNA:0.289479,Smp_018170.1.1:0.358412):0.16066):0.265093,((((EgrG_000608700.1mRNA:0.004965,EmuJ_000608700.1mRNA:0.007057):0.106598,TsM_000798900.1mRNA:0.033246):0.168855,HmN_000013000.1mRNA:…
32205	(((((SPER_0002154901-mRNA-1:0,SPER_0003009201-mRNA-1:0.027326):0.222214,((EmuJ_001147000.1mRNA:0.004544,EgrG_001147000.1mRNA:0.012087):0.065478,TsM_000397400.1mRNA:0.035474):0.273093):0.048063,(csin112994mRNA:0.369284,Smp_160060.1.1:0.423851):0.26285):0,(((((SPER_0000281801-mRNA-1:0.01073,SPER_0003682101-mRNA-1:0.013254):0,SPER_0003080901-mRNA-1:0.010528):0.818689,(SPER_0003748401-mRNA-1:0,SPER_0…
32226	(((((((EgrG_000870700.1mRNA:0.004654,EmuJ_000870700.1mRNA:0.010391):0.042191,TsM_000194100.1mRNA:0.063318):0.121667,HmN_000778000.1mRNA:0.17718):0.082282,(((SPER_0003832501-mRNA-1:0,SPER_0003248401-mRNA-1:0.019522):0,SPER_0003473201-mRNA-1:0):0,((SPER_0003107101-mRNA-1:0.035471,SPER_0000757201-mRNA-1:0.060324):0,SPER_0003779501-mRNA-1:0):0.069605):0.230836):0.132882,(csin104477mRNA:0.161746,Smp_1…
32247	(((((((EKC30051:0,EKC30050:0):0,EKC30052:0):0,(EKC22191:0.002563,EKC32051:0.019449):0.011698):0.430695,(EKC20363:0,EKC20356:0.028472):0.449036):0.133774,((CapteP222921:0.149522,CapteP33454:0.185225):0.064561,CapteP206171:0.088282):0.184763):0.531735,((EKC32052:2.64818,EKC32050:3.15341):0.697699,CapteP182417:2.26884):0.767558):0,(((((EgrG_000684200.1mRNA:0.006218,EmuJ_000684200.1mRNA:0.022305):0.0…
32268	(((((SPER_0001256801-mRNA-1:0,SPER_0001156801-mRNA-1:0.023095):0.976467,SPER_0000453401-mRNA-1:0.172403):0.041833,TsM_000123400.1mRNA:0.461012):0.046809,((((((SPER_0002478001-mRNA-1:0.004747,SPER_0002717001-mRNA-1:0.005703):0.329336,SPER_0003360701-mRNA-1:0.398024):0.073506,SPER_0003089301-mRNA-1:0.349153):0.11874,SPER_0000407001-mRNA-1:0.672832):0.07602,((HmN_000626600.1mRNA:0.099613,HmN_0009064…
32289	((((((((SPER_0002566401-mRNA-1:0,SPER_0003777301-mRNA-1:0.011135):0,SPER_0003524401-mRNA-1:4.35603):0,SPER_0001728401-mRNA-1:0.218855):0.423492,SPER_0002059901-mRNA-1:2.74605):0,(((SPER_0001912501-mRNA-1:0,SPER_0000331301-mRNA-1:0.015932):0.323061,SPER_0002240001-mRNA-1:0.004746):0.030858,(SPER_0003140701-mRNA-1:0.00184,SPER_0001973001-mRNA-1:0.042354):0.072846):0.277652):0,(((EgrG_000550300.1mRN…
32309	(((((SPER_0003337101-mRNA-1:0,SPER_0002804001-mRNA-1:0.012494):0.433516,EmuJ_000272800.1mRNA:0.209485):0,Smp_167910.1.1:2.75125):0,(((((((EgrG_000393900.1mRNA:0.004899,EmuJ_000393900.1mRNA:0.011315):0.044496,TsM_000405100.1mRNA:0.055687):0.071851,(HmN_000342400.1mRNA:0.104062,HmN_000637300.1mRNA:0.191729):0.368828):0.069122,(SPER_0001593001-mRNA-1:0.008205,SPER_0001779901-mRNA-1:0.026933):0.31541…
32329	(((((TsM_000545100.1mRNA:0.08936,TsM_000628600.1mRNA:0.139403):0,((EgrG_001111000.1mRNA:0,EmuJ_001111000.1mRNA:0.0238):0.038401,HmN_000914900.1mRNA:0.209836):0.043669):0.017663,SPER_0003531401-mRNA-1:1.33461):0.070128,(((((EgrG_000186300.1mRNA:0.033514,TsM_000693800.1mRNA:0.040107):0.016495,HmN_000147900.1mRNA:0.131554):0.068716,SPER_0002020001-mRNA-1:0.124155):0.076087,(((Smp_158990.1.1:0.006109…
32349	((((Smp_169440.1.1:0.179973,csin100482mRNA:0.252573):0.069163,((((EgrG_000834100.1mRNA:0.001415,EmuJ_000834100.1mRNA:0.016617):0.042031,TsM_000046400.1mRNA:0.039537):0.128322,(HmN_000976800.1mRNA:0,HmN_000977100.1mRNA:0):0.141157):0.020925,((SPER_0001362001-mRNA-1:0.014175,SPER_0002308201-mRNA-1:0.025004):0.130479,SPER_0001716401-mRNA-1:0.002134):0.194729):0.084238):0.283759,((csin103744mRNA:0.19…
[truncated: 21,053 more rows]
