# Supplementary material for: The genome of the sparganosis tapeworm Spirometra erinaceieuropaei isolated from the biopsy of a migrating brain lesion
Source: Genome Biol. 2014 Nov 21;15(11):510. doi: 10.1186/s13059-014-0510-3 (PMC4265353; doi:10.1186/s13059-014-0510-3)
Supplement: Additional file 4: — Table of gene expansions by number of genes in family. E. multilocularis was included because it has the most complete reference genome of the tapeworms. This table shows a list of the most obvious expanded gene families, exhibiting at least 10 times as many genes as in E. multilocularis. This criterion gave 39 expanded families in S. erinaceieuropaei. Annotation and description of biological function were provided by examining the annotation for the E. multilocularis and S. mansoni members of each GeneTree. [file 13059_2014_510_MOESM4_ESM.xlsx]

## Sheet: Sheet1
Gene ID	No. of S. erinaceieuropaei members	No. of E. multilocularis members	S. erinaceieuropaei/E. multilocularis No. of members	Total protein length S. erinaceieuropaei members	Total protein length E. multilocularisi members	S. erinaceieuropaei/E. multilocularis total protein length	Ratio over 2?	Annotation for E. multilocularis and S. mansoni members	Brief description of biological function
7763	25	1	25	9086	11194	0.811685	NO	Titin	Passive elasticity of muscle
11346	23	1	23	6510	552	11.7935	YES	FUT8, alpha (1,6) fucosyltransferase	Transfer of fucose to N-link glycoproteins
11106	18	1	18	2021	139	14.5396	YES	Repeats found in Drosophilia	Unknown
22313	17	1	17	2851	1026	2.77875	YES	Na+:K+ ATPase alpha subunit	Maintenance of electrochemical gradient
22716	17	1	17	4126	1573	2.62301	YES	DISCREPANCY: EmuJ_000321900.1 annotated as MIZ zinc finger family protein, Smp_153010.1 annotated as hypothetical protein	Transcription factor
9151	33	2	16.5	8698	693	12.5512	YES	Conserved hypothetical protein	Unknown
27669	14	1	14	2216	737	3.00678	YES	N-ethylmaleimide sensitive fusion protein (NSF)	Vesicle fusion
27899	14	1	14	2500	1137	2.19877	YES	Importin 5	Protein transport into nucleus
24761	14	1	14	3167	1882	1.68278	NO	Golgi specific brefeldin A resistance guanine	Interaction with guanine nucleotide binding proteins
29926	13	1	13	2019	596	3.38758	YES	Serine:threonine protein phosphatase 2A	Removal of phosphate groups from serine/threonine residues
29068	13	1	13	2194	763	2.87549	YES	F box:WD repeat containing protein 1A	Beta propeller structure, part of ubiquitin ligase complex
22259	13	1	13	4580	2704	1.69379	NO	E3 ubiquitin protein ligase ubr2	N-terminal ubiquitin attachment, protein degradation pathway
24336	13	1	13	2852	2671	1.06776	NO	Dynein heavy chain	Molecular motor
26726	12	1	12	1865	487	3.82957	YES	Aldehyde dehydrogenase, mitochondrial	Oxidation of aldehydes to carboxylic acids, detoxification
27232	12	1	12	2245	930	2.41398	YES	Histone lysine N methyltransferase E(z)	Lys-27 methylation of histone H3, transcriptional regulation
31008	12	1	12	2092	1250	1.6736	NO	Isoleucyl tRNA synthetase, cytoplasmic	Aminoacylation of tRNA
31197	12	1	12	2239	1416	1.58121	NO	DISCREPANCY: EmuJ_000640700.1 annotated as tolloid protein 1, Smp_134430.1 annotated as bone morphogenetic protein, both are related metalloproteinases (Hopkins et al. 2007)	Metalloproteinase
26956	12	1	12	1634	1078	1.51577	NO	NAD(P) transhydrogenase	NADPH production
35109	12	1	12	2387	1783	1.33875	NO	Disco interacting protein 2	Nervous system patterning, cellular interactions
28060	12	1	12	2549	1914	1.33177	NO	WD repeat containing protein 52	Beta propeller structure, protein assembly
36177	12	1	12	4663	5280	0.883144	NO	collagen alpha 1(VII) chain	Anchoring fibril collagen
34789	12	1	12	2189	2750	0.796	NO	Acetyl coenzyme A carboxylase 1	Produce of malonyl-CoA, substrate for fatty acid biosynthesis
28562	12	1	12	2784	3622	0.768636	NO	Ubiquitin carboxyl terminal hydrolase 24	Ubiquitin-dependent proteolytic pathway
34209	12	1	12	3293	4389	0.750285	NO	Twitchin (unc-22 in Celegans)	Muscle regulation
29596	11	1	11	4791	97	49.3918	YES	Dynein heavy chain	Molecular motor
7030	22	2	11	3856	430	8.96744	YES	Metazoa galactosyltransferase	Galactose transfer to proteins or lipid
31176	11	1	11	1447	237	6.10549	YES	DISCREPANCY: EmuJ_000919600 annotated as stringent starvation protein A, Smp_152710.2 annotated as glutathione S transferase omega. Stringent starvation protein A is known to fold in a similar way to glutathione S transferase (Hansen et al. 2005).	Transcription activator during cellular stress or detoxification
34189	11	1	11	1395	646	2.15944	YES	Cullin 5	Ubiquitin ligase scaffold
31071	11	1	11	2315	1325	1.74717	NO	Glutamyl tRNA synthetase, cytoplasmic	Additon of glutamate to tRNA
16529	11	1	11	1454	901	1.61376	NO	Atrial natriuretic peptide receptor 1	Peptide activated signal transduction
30058	11	1	11	1776	1347	1.31849	NO	Regulator of nonsense transcripts 2	Removal of nonsense mRNA
33449	11	1	11	2047	1564	1.30882	NO	Phosphorylase B kinase regulatory subunit	Serine phosphorylation
31512	11	1	11	2412	1906	1.26548	NO	Dicer 1	Production of siRNA and miRNA
33969	11	1	11	2275	1941	1.17208	NO	Prefoldin	Protein folding
26795	11	1	11	2243	2300	0.975217	NO	Kalirin	Serine/threonine phosphorylation, GDP/GTP exchange
31680	11	1	11	2252	2513	0.89614	NO	Receptor type tyrosine protein phosphatase	Receptor with tyrosine phosphorylation domain
32205	11	1	11	2103	2509	0.838183	NO	Breast cancer overexpressed gene 1	Serine/threonine phosphorylation
33009	11	1	11	2310	3273	0.705775	NO	Serine:threonine protein kinase mTOR also known as FKBP12 rapamycin complex associated protein
29244	11	1	11	2158	4564	0.472831	NO	PIK kinase, FAT and Armadillo domain containing protein	Unknown
