# Supplementary material for: The genome of the sparganosis tapeworm Spirometra erinaceieuropaei isolated from the biopsy of a migrating brain lesion
Source: Genome Biol. 2014 Nov 21;15(11):510. doi: 10.1186/s13059-014-0510-3 (PMC4265353; doi:10.1186/s13059-014-0510-3)
Supplement: Additional file 7: — Gene families obtained from the EnsemblCompara GeneTrees pipeline ranked by the ratio of the cumulative length of proteins in the gene family of S. erinaceieuropaei to E. multilocularis . The criteria for expansion was set at 3 and above, resulting in 83 gene families for further investigation. The table contains the consensus indicative annotation for E. multilocularis and S. mansoni members of the gene family, a brief description of the associated biological function (as ascertained by the supported text in UniProt, NCBI and Pfam) and an assignment to one of ten top-level categories. These catergories are: structural/cellular transport (❖), regulation of transcription (♦), post-translation modification or processing (★), transporter (Δ), receptor/signal transduction (↲), protease (◉), mRNA processing (✚), metabolic processing/detoxification (✪), cell cycle or DNA repair (○) and unknown (■). [file 13059_2014_510_MOESM7_ESM.xlsx]

## Sheet: Sheet1
Rank by ratio	GeneFamily.ID	S. erinaceieuropaei (total protein length)	E. multilocularis (total protein length)	Length ratio (S. erinaceieuropaei/E. multilocularis)	Annotation for E. multilocularis and S. mansoni members	Brief description of biological function	Top level category
1	29596	4791	97	49.3918	Dynein heavy chain	Molecular motor	 Structural/cellular transport
2	11106	2021	139	14.5396	Repeats found in Drosophilia	Unknown	 Unknown
3	9151	8698	693	12.5512	Conserved hypothetical protein	Unknown	 Unknown
4	60608	712	58	12.2759	hox-3 like region	Developmental transcription regulation	 Regulation of transcription
5	11346	6510	552	11.7935	FUT8, alpha (1,6) fucosyltransferase	Transfer of fucose to N-link glycoproteins	★ Post-translational modification or processing
6	42574	1383	124	11.1532	Actin	Microfilament	 Structural/cellular transport
7	112359	1038	110	9.43636	Monocarboxylate transporter 14	Transports monocarboxylates acorss membrane	Δ Transporter
8	7030	3856	430	8.96744	Metazoa galactosyltransferase	Galactose transfer to proteins or lipid	★ Post-translational modification or processing
9	37260	635	80	7.9375	Hypothetical protein	Unknown	 Unknown
10	32268	2186	300	7.28667	EF hand calcium binding domain containing protein	Calcium binding protein	⏎ Receptor/signal transduction
11	63142	1143	179	6.38547	Fez family zinc finger protein 2	Transcriptional repressor	 Regulation of transcription
12	31176	1447	237	6.10549	EmuJ_000919600 annotated as stringent starvation protein A, Smp_152710.2 annotated as glutathione S transferase omega. Stringent starvation protein A is known to fold in a similar way to glutathione S transferase (Hansen et al. 2005).	Transcription activator during cellular stress or detoxification	 Regulation of transcription
13	37507	1103	198	5.57071	Cationic amino acid transporter	Transport of amino acids into the cell	Δ Transporter
14	105649	793	150	5.28667	Expressed conserved protein	Unknown	 Unknown
15	57066	1879	370	5.07838	Homeobox protein aristaless	Developmental transcription regulation	 Regulation of transcription
16	9241	4092	845	4.8426	Transmembrane protease serine 3	Serine protease with low density lipoprotein (LDL) recognition	 Protease
17	68471	1233	257	4.79767	Titin (PARTIAL)	N/A	N/A
18	46586	503	106	4.74528	Dynein light chain	Molecular motor	 Structural/cellular transport
19	9375	3433	739	4.64547	Arf family	GTP-binding proteins of the Ras superfamily involved in vesicle trafficking/actin remodelling	 Structural/cellular transport
20	67080	1534	353	4.34561	Hypothetical protein	Unknown	 Unknown
21	7906	6846	1593	4.29755	Leucyl aminopeptidase (M17)	Metalloprotease	 Protease
22	17076	3360	799	4.20526	Kelch protein 18	β-propeller tertiary structure likely to act as a platform for protein-protein interactions	★ Post-translational modification or processing
23	55585	721	172	4.19186	Translocator protein	Transports cholesterol into mitochondria	Δ Transporter
24	27255	1419	346	4.10116	Actin	Microfilament	 Structural/cellular transport
25	66872	1733	425	4.07765	Zinc finger, C2H2 type	Binding of DNA, RNA, protein and/or lipid substrates	 Unknown
26	93477	933	229	4.07424	Transmembrane protein 180	Intergral membrane protein	 Unknown
27	45260	1626	404	4.02475	Aldose 1 epimerase	Isomerase involved in glycolysis and gluconeogenesis	✪ Metabolic processing/detoxification
28	16692	3270	832	3.93029	Pyroglutamylated rfamide peptide receptor	Neuropeptide receptor	⏎ Receptor/signal transduction
29	56940	1398	358	3.90503	Scavenger mRNA decapping enzyme DcpS	Hydrolyzes cap structure on mRNA	✚ mRNA processing
30	71188	701	180	3.89444	Protein Mpv17	Mitochondrial protein, metabolism of ROS	✪ Metabolic processing/detoxification
31	7080	6350	1631	3.89332	Sodium bile acid cotransporter	Na+ dependent uptake of solutes across membrane	Δ Transporter
32	26726	1865	487	3.82957	Aldehyde dehydrogenase, mitochondrial	Oxidation of aldehydes to carboxylic acids, detoxification	✪ Metabolic processing/detoxification
33	69693	1459	394	3.70305	Bromodomain containing protein 7	Coactivtator and corepressor of transcription	 Regulation of transcription
34	40961	1854	507	3.6568	Zinc finger protein	Binding of DNA, RNA, protein and/or lipid substrates	 Unknown
35	87500	2262	640	3.53437	Beta arrestin 1	Regulation of G-protein coupled receptor signalling	⏎ Receptor/signal transduction
36	68614	969	276	3.51087	Serum response factor	Transcription factor	 Regulation of transcription
37	36006	965	275	3.50909	Hypothetical protein	Unknown	 Unknown
38	126787	403	115	3.50435	Solute carrier family 13	Sodium ion and dicarboxylate (e.g succinate/citrate) cotransporter	Δ Transporter
39	55900	1087	314	3.46178	Polyglutamine binding protein 1	Interaction with transcription factors	 Regulation of transcription
40	106558	394	114	3.45614	Bet1	Golgi vesicular membrane trafficking protein	 Structural/cellular transport
41	44869	905	262	3.4542	Hypothetical protein	Unknown	 Unknown
42	64974	431	125	3.448	DNA polymerase epsilon subunit 3	DNA strand synthesis or repair	 Cell cycle or DNA repair
43	88611	249	73	3.41096	Nucleoside diphosphate kinase 5	Protection from cell death and control of antioxidant	✪ Metabolic processing/detoxification
44	68887	487	143	3.40559	Peptidyl prolyl cis trans isomerase 3	Folding catalyst	★ Post-translational modification or processing
45	29926	2019	596	3.38758	Serine:threonine protein phosphatase 2A	Removal of phosphate groups from serine/threonine residues	★ Post-translational modification or processing
46	3836	2316	685	3.38102	Retinol dehydrogenase 11	Catalytic activity on retinoids	✪ Metabolic processing/detoxification
47	32121	712	212	3.35849	Clathrin coat assembly protein ap19, AP 1 complex subunit sigma 2	Protein sorting in Golgi or endosomes	 Structural/cellular transport
48	74444	1131	339	3.33628	Forkhead box protein A2 hepatocyte nuclear (FOX2A)	Transcription factor	 Regulation of transcription
49	69069	486	147	3.30612	Actin protein 2:3 complex subunit 5	Regulation of actin polymerization	 Structural/cellular transport
50	112967	357	108	3.30556	Hypothetical protein	Unknown	 Unknown
51	80288	839	254	3.30315	Mitochondrial ribosomal protein L17	Protein synthesis in mitochondria	✚ mRNA processing
52	42914	1497	456	3.28289	Ufm1 specific protease 2	Cystein protease that releases Ufm1 from Ufm1-conjugated proteins (Ufm1 is ubiqutin-like)	★ Post-translational modification or processing
53	37887	1031	315	3.27302	LIM homeobox transcription factor 1 beta	Transcription factor	 Regulation of transcription
54	90800	1721	528	3.25947	Conserved hypothetical protein	Unknown	 Unknown
55	68393	1095	337	3.24926	Neuroendocrine protein 7b2	Chaperone protein for proprotein convertase 2	 Structural/cellular transport
56	86378	778	240	3.24167	Rest corepressor (corest) protein	Transcriptional corepressor	 Regulation of transcription
57	73904	414	128	3.23438	Biogenesis of lysosome-related organelles complex 1 subunit 1	Component of BLOC-1 complex, involved in normal lysosome porduction	 Structural/cellular transport
58	101815	805	253	3.18182	Conserved hypothetical protein	Unknown	 Unknown
59	110783	1730	544	3.18015	Conserved hypothetical protein	Unknown	 Unknown
60	71669	384	121	3.17355	Ribosomal protein lp1	Structural component of ribosome	✚ mRNA processing
61	26864	1487	471	3.15711	Forkhead box protein K2	Transcription factor	 Regulation of transcription
62	83155	704	223	3.15695	Apoptosis regulator BAX	Enhances apoptosis pathway	 Cell cycle or DNA repair
63	72368	448	142	3.15493	Protein chibby 1	Protein binding, including to transcription factors (Golgi and nuclear)	 Regulation of transcription
64	75968	258	82	3.14634	Expressed conserved protein	Unknown	 Unknown
65	24661	1296	412	3.14563	Dehydrogenase:reductase SDR family	Reduction of substrates such as retinoids and steroids	✪ Metabolic processing/detoxification
66	63072	732	233	3.14163	Alkylated dna repair protein alkb 8	DNA repair	 Cell cycle or DNA repair
67	16916	2791	889	3.13948	SOX transcription factor	Transcription factor	 Regulation of transcription
68	84618	1378	439	3.13895	Expressed protein	Unknown	 Unknown
69	63518	702	224	3.13393	Protein FAM18A	Reduction of retinal, alkyl phenyl ketonesand alpha-dicarbonyl compounds with aromatic rings	✪ Metabolic processing/detoxification
70	43832	2431	781	3.11268	Serine:threonine protein kinase PLK4	Reported role in centriole duplication	★ Post-translational modification or processing
71	67223	591	190	3.11053	Chloride channel nucleotide sensitive	Shown to interact with small nuclear ribonucleoprotein, cell swelling	Δ Transporter
72	108735	572	184	3.1087	Histone deacetylase 6	Deacetylation of lysine on core histones	 Regulation of transcription
73	74780	1000	322	3.10559	Transmembrane protein 45B	Intergral membrane protein	 Unknown
74	44733	1471	475	3.09684	FAD dependent oxidoreductase domain containing protein	May be involved in ER associated degradation	★ Post-translational modification or processing
75	96087	466	151	3.08609	Acetyl coenzyme A C acetyltransferase (ACAT)	Converts acetyl-CoA to acetoacetyl	✪ Metabolic processing/detoxification
76	745	8463	2759	3.06742	Beta 1,3 galactosyl O glycosyl glycoprotein and glycosyltransferase 14 family members	Glycosyltransferase adding core 2 O-glycan branches	★ Post-translational modification or processing
77	105559	417	136	3.06618	Conserved hypothetical protein	Unknown	 Unknown
78	39557	1179	386	3.0544	Serine threonine kinase receptor associated protein	Part of a complex involved in assembly of small nuclear ribonucleoproteins	✚ mRNA processing
79	1383	5105	1674	3.04958	Aldo keto reductase	Reduction of a substrates which include aldehydes, steroids and ketones	✪ Metabolic processing/detoxification
80	115607	1019	336	3.03274	Conserved hypothetical protein	Unknown	 Unknown
81	40097	2831	938	3.01812	AMP dependent ligase	ATP-dependent enzymes	 Unknown
82	27669	2216	737	3.00678	N-ethylmaleimide sensitive fusion protein (NSF)	Vesicle fusion	 Structural/cellular transport
83	65325	249	83	3	Small nuclear ribonucleoprotein f	Core component of the spliceosome	✚ mRNA processing
